# Supplementary material for: A decade after the first Pucciniales genomes: A bibliometric snapshot of (post) genomics studies in three model rust fungi
Source: Front Microbiol. 2022 Sep 14;13:989580. doi: 10.3389/fmicb.2022.989580 (PMC9515648; doi:10.3389/fmicb.2022.989580)
Supplement: Supplementary file 1 [file Data_Sheet_1.xlsx]

## Sheet: Dataset1
Rust (Post-)Genomic Publication (RGP) (* preprint or early release in 2021)	RPG publication year	Journal in which the RPG was published	RPG corresponding author(s)	Rust species addressed (Melampsora larici-populina: MLP; Puccinia graminis f sp tritici: PGT; Puccinia striiformis f sp tritici: PST).	RPG primary category (RPG secondary category)	Corresponding author(s) main institution	Corresponding author(s) main country	Corresponding author(s) main lab	RPG title	RPG abstract	Data supporting primary RPG classification	technical notes related to RPG categorization	RPG total number of citations (Web of Science - accessed March 2022)	RPG Annual citation rate	2020 journal impact factor	The word 'effector' appears in the title	The word 'effector' appears in the abstract	The word 'effector' appears in the manuscript	The RPG significantly addresses or discusses effectors	Specific effector characterized	Chloroplast-targeted effectors reported	Rust fungal isolate(s) investigated
Adams et al., 2021	2021	BMC Genomics	D.G.O. Saunders	PST	Transcriptomics	John Innes Centre	UK	Crop Genetics Department, John Innes Centre, UK	Rust expression browser: an open source database for simultaneous analysis of host and pathogen gene expression profiles with expVIP	Transcriptomics is being increasingly applied to generate new insight into the interactions between plants and their pathogens. For the wheat yellow (stripe) rust pathogen (Puccinia striiformis f. sp. tritici, Pst) RNA- based sequencing (RNA-Seq) has proved particularly valuable, overcoming the barriers associated with its obligate biotrophic nature. This includes the application of RNA-Seq appro…	Transcriptomics - 'Here, we used the field pathogenomics approach to generate 538 new RNA-Seq datasets from Pst-infected field wheat samples, doubling the amount of transcriptomics data available for this important pathosystem'.	mRNA profiling	2	2	3.969	no	no	yes	no	-	-	hundreds of field isolates (see RPG for details)
Ahmed et al., 2018	2018	Scientific Reports	H. Germain	MLP	Functional analyses	Université du Québec à Trois-Rivières	Canada	Department of Chemistry, Biochemistry and Physics, Université du Québec à Trois-Rivières, Canada; Groupe de recherche en biologie végétale, Université du Québec à Trois-Rivières, Canada.	A rust fungal effector binds plant DNA and modulates transcription	The basidiomycete Melampsora larici-populina causes poplar rust disease by invading leaf tissues and secreting effector proteins through specialized infection structures known as haustoria. The mechanisms by which rust effectors promote pathogen virulence are poorly understood. The present study characterized Mlp124478, a candidate effector of M. larici-populina. We used the models Arabidopsis th…	Functional analyses - 'The present study characterized Mlp124478, a candidate effector of M. larici-populina'.	effector characterization	15	3.75	4.380	yes	yes	yes	yes	MLP124478	-	98AG31
Andac et al., 2020	2020	European Journal of Plant Pathology	M.S. Akkaya	PST	Functional analyses	Dalian University of Technology	China	School of Bioengineering, Dalian University of Technology, China	An effector of Puccinia striiformis f. sp. tritici targets chloroplasts with a novel and robust targeting signal	Fungal pathogens secrete effector molecules into host plant cells to suppress host immunity to colo- nize plants. Ongoing efforts are being made to identify and characterize effector proteins in many fungal plant pathogens. Nevertheless, the precise biological and bio- chemical functions of many effectors, such as their traf- ficking from the pathogen to the host, have yet to be fully understood.…	Functional analyses - 'In this study, we show that an effector candidate, matured PstCTE1 of Puccinia striiformis f. sp. tritici, localizes to chloroplasts when expressed in planta'.	effector characterization	-	-	1.907	yes	yes	yes	yes	PstCTE1	PstCTE1	PST-78
Bi et al., 2020	2020	Phytopathology Research	Xiaojie Wang; Xiaodong Wang	PST	Functional analyses	Northwest A&F University; Hebei Agricultural University	China	State Key Laboratory of Crop Stress Biology for Arid Areas, College of Plant Protection, Northwest Agriculture and Forestry University, China (Xiaojie W); State Key Laboratory of North China Crop Improvement and Regulation, College of Plant Protection, Technological Innovation Center for Biological Control of Crop Diseases and Insect Pests of Hebei Province, Hebei Agricultural University, China (…	Rust effector PNPi interacting with wheat TaPR1a attenuates plant defense response	NPR1 is a key regulator of systemic acquired resistance (SAR) in plant species. In our previous study, we identified a conserved fungal effector PNPi from Puccinia striiformis f. sp. tritici (Pst) that can suppress acquired resistance in local leaf by directly targeting the wheat NPR1 protein. In this investigation, we identified and validated a novel protein interaction between PNPi and wheat pa…	Functional analyses - 'In this investigation, we identified and validated a novel protein interaction between PNPi and wheat pathogenesis-related TaPR1a in the apoplastic space'.	effector characterization	2	1	-	yes	yes	yes	yes	PNPi	-	CYR32
Bolus et al., 2020	2020	Molecular Plant-Microbe Interactions	G. Coaker; J. Dubcovsky	PGT	Functional analyses	University of California Davis; Howard Hughes Medical Institute	USA	Department of Plant Sciences, University of California Davis, USA (JD); Department of Plant Pathology, University of California Davis, USA (GC); Howard Hughes Medical Institute, USA (JD)	Dissection of Cell Death Induction by Wheat Stem Rust Resistance Protein Sr35 and Its Matching Effector AvrSr35	Nucleotide-binding leucine-rich repeat receptors (NLRs) are the most abundant type of immune receptors in plants and can trigger a rapid cell-death (hypersensitive) response upon sensing pathogens. We previously cloned the wheat NLR Sr35, which encodes a coiled-coil (CC) NLR that con- fers resistance to the virulent wheat stem rust race Ug99. Here, we investigated Sr35 signaling after Agrobacteri…	Functional analyses - 'Here, we investigated Sr35 signaling after Agrobacterium-mediated transient expression in Nicotiana benthamiana'.	effector characterization	7	3.5	4.171	yes	yes	yes	yes	AvrSr35	-	99KS76A-1 (race RKQQC)
Cantu et al., 2011	2011	PLoS ONE	J. Dubcovsky	PST	Genomics (gene family analysis)	University of California Davis; Howard Hughes Medical Institute; Gordon and Betty Moore Foundation	USA	Department of Plant Sciences, University of California Davis, USA; Howard Hughes Medical Institute, USA; Gordon and Betty Moore Foundation, USA	Next Generation Sequencing Provides Rapid Access to the Genome of Puccinia striiformis f. sp. tritici, the Causal Agent of Wheat Stripe Rust	The wheat stripe rust fungus (Puccinia striiformis f. sp. tritici, PST) is responsible for significant yield losses in wheat production worldwide. In spite of its economic importance, the PST genomic sequence is not currently available. Fortunately Next Generation Sequencing (NGS) has radically improved sequencing speed and efficiency with a great reduction in costs compared to traditional sequen…	Genomics - 'We used Illumina sequencing to rapidly access the genomic sequence of the highly virulent PST race 130 (PST-130)'.	genome analysis; multiple gene family analyses	133	12.0909	3.240	no	yes	yes	yes	-	-	PST-130
Cantu et al., 2013	2013	BMC Genomics	D.G.O. Saunders; C. Uauy	PST	Genomics (transcriptomics; gene family analysis)	John Innes Centre	UK	The Sainsbury Laboratory, UK (DGOS); Crop Genetics Department, John Innes Centre, UK (CU)	Genome analyses of the wheat yellow (stripe) rust pathogen Puccinia striiformis f. sp. tritici reveal polymorphic and haustorial expressed secreted proteins as candidate effectors	Wheat yellow (stripe) rust caused by Puccinia striiformis f. sp. tritici (PST) is one of the most devastating diseases of wheat worldwide. To design effective breeding strategies that maximize the potential for durable disease resistance it is important to understand the molecular basis of PST pathogenicity. In particular, the characterisation of the structure, function and evolutionary dynamics …	Genomics - 'We re-sequenced genomes of four PST isolates from the US and UK to identify effector candidates and relate them to their distinct virulence profiles'.	genome comparison; mRNA profiling; effectome analysis	70	7.77778	3.969	yes	yes	yes	yes	-	-	PST-130; PST-21; PST-43; PST-87/7; PST-08/21
Chang et al., 2017	2017	New Phytologist	Z. Kang	PST	Functional analyses (gene family analysis)	Northwest A&F University	China	State Key Laboratory of Crop Stress Biology for Arid Areas, College of Plant Protection, Northwest A&F University, China	A unique invertase is important for sugar absorption of an obligate biotrophic pathogen during infection	An increased invertase activity in infected plant tissue has been observed in many plant– pathogen interactions. However, the origin of this increased invertase activity (plant and/or pathogen) is still under debate. In addition, the role of pathogen invertases in the infection process is also unclear. We identified and cloned a gene with homology to invertases from Puccinia striiformis f. sp. tr…	Functional analyses - 'We identified and cloned a gene with homology to invertases from Puccinia striiformis f. sp. tritici (Pst)'.	enzyme characterization	21	4.2	10.152	no	no	yes	no	-	-	CYR32
Chang et al., 2020	2020	Plant Biotechnology Journal	Z. Kang; J. Liu	PST	Functional analyses	Northwest A&F University	China	State Key Laboratory of Crop Stress Biology for Arid Areas, College of Plant Protection, Northwest A&F University, China (ZK); State Key Laboratory of Crop Stress Biology for Arid Areas and College of Life Sciences, Northwest A&F University, China (JL)	Hexose transporter PsHXT1-mediated sugar uptake is required for pathogenicity of wheat stripe rust	-	Functional analyses - 'In order to identify the biochemical characteristics of PsHXT1, PsHXT1 was expressed in the Saccharomyces cerevisiae mutant strain EBY.VW4000, which lacks all 20 hexose transporters identified'.	enzyme characterization	4	2	9.803	no	no	yes	no	-	-	CYR32
Chen et al., 2017	2017	Science	R.F. Park; P.N. Dodds	PGT	Genomics (functional analysis)	University of Sidney; Commonwealth Scientific and Industrial Research Organization	Australia	Plant Breeding Institute, School of Life and Environmental Sciences, University of Sydney, Australia (RFP); Commonwealth Scientific and Industrial Research Organisation, Agriculture and Food, Australia (PND)	Loss of AvrSr50 by somatic exchange in stem rust leads to virulence for Sr50 resistance in wheat	Race-specific resistance genes protect the global wheat crop from stem rust disease caused by Puccinia graminis f. sp. tritici (Pgt) but are often overcome owing to evolution of new virulent races of the pathogen. To understand virulence evolution in Pgt, we identified the protein ligand (AvrSr50) recognized by the Sr50 resistance protein. A spontaneous mutant of Pgt virulent to Sr50 contained a …	Genomics - 'We generated next-generation sequence (NGS) data from Pgt isolate Pgt279 and a spontaneous mutant derived from this isolate with virulence to Sr50, Pgt632'.	genome comparison; effector screen; effector characterization	86	17.2	47.728	no	no	yes	yes	AvrSr50	-	Pgt279; Pgt632 (Ug99 race group)
Cheng et al., 2015	2015	Environmental Microbiology	Z. Kang	PST	Functional analyses (gene family analysis)	Northwest A&F University	China	State Key Laboratory of Crop Stress Biology for Arid Areas, College of Plant Protection, Northwest A&F University, China	Characterization of protein kinase PsSRPKL, a novel pathogenicity factor in the wheat stripe rust fungus	As in other eukaryotes, protein kinases (PKs) are gen- erally evolutionarily conserved and play major regula- tory roles in plant pathogenic fungi. Many PKs have been proven to be important for pathogenesis in model fungal plant pathogens, but little is currently known about their roles in the pathogenesis of cereal rust fungi, devastating pathogens in agriculture world- wide. Here, we report on …	Functional analyses - 'Here, we report on an in planta highly induced PK gene PsSRPKL from the wheat stripe rust fungus Puccinia striiformis f. sp. tritici (Pst))'.	kinase analysis & characterization	29	4.14286	5.491	no	no	yes	no	-	-	CYR32
Cheng et al., 2016a	2016	Scientific Reports	Z. Kang	PST	Functional analyses	Northwest A&F University	China	State Key Laboratory of Crop Stress Biology for Arid Areas, College of Plant Protection, Northwest A&F University, China	Characterization of a Ran gene from Puccinia striiformis f. sp. tritici involved in fungal growth and anti-cell death	Ran, an important family of small GTP-binding proteins, has been shown to regulate a variety of important cellular processes in many eukaryotes. However, little is known about Ran function in pathogenic fungi. In this study, we report the identification and functional analysis of a Ran gene (designated PsRan) from Puccinia striiformis f. sp. tritici (Pst), an important fungal pathogen affecting w…	Functional analyses - 'In this study, we report the identification and functional analysis of a Ran gene (designated PsRan) from Puccinia striiformis f. sp. tritici (Pst)'.	enzyme characterization	2	0.333333	4.380	no	no	yes	no	-	-	CYR32
Cheng et al., 2016b	2016	Environmental Microbiology	X. Wang; Z. Kang	PST	Functional analyses	Northwest A&F University	China	State Key Laboratory of Crop Stress Biology for Arid Areas and College of Plant Protection, Northwest A&F University, China (XW); State Key Laboratory of Crop Stress Biology for Arid Areas, College of Plant Protection, Northwest A&F University, China (ZK)	Two distinct Ras genes from Puccinia striiformis exhibit differential roles in rust pathogenicity and cell death	Ras genes have been shown to regulate a variety of cellular processes in higher eukaryotes. However, much less is known about their function(s) in fungi, especially plant pathogenic fungi. Here, we report the identification and functional analysis of Ras genes from Puccinia striiformis f. sp. tritici (Pst), an important fungal pathogen in wheat production worldwide. Pst contains two Ras genes, Ps…	Functional analyses - 'Here, we report the identification and functional analysis of Ras genes from Puccinia striiformis f. sp. tritici (Pst), an important fungal pathogen in wheat production worldwide. Pst contains two Ras genes, PsRas1 and PsRas2)'.	enzyme characterization	8	1.33333	5.491	no	no	yes	no	-	-	CYR32
Cuomo et al., 2017	2017	Genes Genomes Genetics	C.A. Cuomo; G. Bakkeren; J.P. Fellers	PGT; PST	Genomics (transcriptomics; gene family analysis)	Broad Institute of MIT and Harvard; Agriculture and Agri-Food Canada; United State Department of Agriculture	USA; Canada	Broad Institute of MIT and Harvard, USA (CAC); Agriculture and Agri-Food Canada, Summerland Research and Development Centre, Canada (GB); Department of Plant Pathology, Hard Winter Wheat Genetics Research Unit, USDA, USA (JPF)	Comparative Analysis Highlights Variable Genome Content of Wheat Rusts and Divergence of the Mating Loci	Three members of the Puccinia genus, Puccinia triticina (Pt), P. striiformis f.sp. tritici (Pst), and P. graminis f.sp. tritici (Pgt), cause the most common and often most significant foliar diseases of wheat. While similar in biology and life cycle, each species is uniquely adapted and specialized. The genomes of Pt and Pst were sequenced and compared to that of Pgt to identify common and distin…	Genomics - 'Here, we have generated draft genome sequences of the wheat rust fungi Pt race 1 (BBBD) and Pst race PST-78, updated the gene set of Pgt race SCCL, and utilized these sets to define the shared and unique properties of these three related pathogens'.	genome comparison; mRNA profiling; multiple gene family analyses	61	12.2	3.154	no	yes	yes	yes	-	-	PST-78
Dagvadorj et al., 2017	2017	Scientific Reports	M.S. Akkaya	PST	Functional analyses	Middle East Technical University	Turkey	Middle East Technical University, Biotechnology Program, Department of Chemistry, Turkey	A Puccinia striiformis f. sp. tritici secreted protein activates plant immunity at the cell surface	Pathogens secrete effector proteins to suppress host immunity, mediate nutrient uptake and subsequently enable parasitism. However, on non-adapted hosts, effectors can be detected as non-self by host immune receptors and activate non-host immunity. Nevertheless, the molecular mechanisms of effector triggered non-host resistance remain unknown. Here, we report that a small cysteine-rich protein Ps…	Functional analyses - 'Here, we report that a small cysteine-rich protein PstSCR1 from the wheat rust pathogen Puccinia striiformis f. sp. tritici (Pst) activates immunity in the non-host solanaceous model plant Nicotiana benthamiana'.	effector characterization	18	3.6	4.380	no	yes	yes	yes	PstSCR1	-	PST-78
de Guillen et al., 2019	2019	Scientific Reports	A. Hecker	MLP	Functional analyses	Institut National de Recherche pour l'agriculture, l'alimentation, et l'environnement; Université de Lorraine	France	UMR IAM, INRAE/Université de Lorraine, France	Structural genomics applied to the rust fungus Melampsora larici-populina reveals two candidate effector proteins adopting cystine knot and NTF2-like protein folds	Rust fungi are plant pathogens that secrete an arsenal of effector proteins interfering with plant functions and promoting parasitic infection. Effectors are often species-specific, evolve rapidly, and display low sequence similarities with known proteins. How rust fungal effectors function in host cells remains elusive, and biochemical and structural approaches have been scarcely used to tackle …	Functional analyses - 'In this study, we produced recombinant proteins of eleven candidate effectors of the leaf rust fungus Melampsora larici-populina in Escherichia coli'.	effector screen; effector characterization	7	2.33333	4.380	yes	yes	yes	yes	MLP124017; MLP124266	-	98AG31
Dobon et al., 2016	2016	BMC Genomics	D.G.O. Saunders	PST	Transcriptomics	John Innes Centre	UK	Crop Genetics Department, John Innes Centre, UK	The host-pathogen interaction between wheat and yellow rust induces temporally coordinated waves of gene expression	Understanding how plants and pathogens modulate gene expression during the host-pathogen interaction is key to uncovering the molecular mechanisms that regulate disease progression. Recent advances in sequencing technologies have provided new opportunities to decode the complexity of such interactions. In this study, we used an RNA-based sequencing approach (RNA-seq) to assess the global expressi…	Transcriptomics - 'We performed a detailed RNA-seq time-course for a susceptible and a resistant wheat host infected with PST'.	mRNA profiling	52	8.66667	3.969	no	no	yes	yes	-	-	87/66
Dos Santos et al., 2021	2021	Microorganisms	H. Germain	MLP	Functional analyses	Université du Québec à Trois-Rivières	Canada	Department of Chemistry, Biochemistry and Physics, Université du Québec à Trois-Rivières, Canada; Groupe de recherche en biologie végétale, Université du Québec à Trois-Rivières, Canada.	Unrelated Fungal Rust Candidate Effectors Act on Overlapping Plant Functions	Rust fungi cause epidemics that threaten the production of important plant species, such as wheat and soy. Melampsora larici-populina (Mlp) causes the poplar rust and encodes at least 1184 candi- date effectors (CEs) whose functions are poorly known. In this study, we sequenced the transcriptome and used mass spectrometry to analyze the metabolome of Arabidopsis plants constitutively expressing 1…	Functional analyses - 'In this study, we sequenced the transcriptome and used mass spectrometry to analyze the metabolome of Arabidopsis plants constitutively expressing 14 Mlp CEs'.	effector screen	-	-	4.128	yes	yes	yes	yes	-	-	98AG31
Duplessis et al., 2011a	2011	Proceedings of the National Academy of Sciences USA	S. Duplessis; C. Cuomo; L.S. Szabo; F. Martin	MLP; PGT	Genomics (transcriptomics; gene family analysis)	Institut National de Recherche pour l'agriculture, l'alimentation, et l'environnement; Université de Lorraine; Broad Institute of Massachusetts Institute of Technology and Harvard University; University of Minnesota; United State Department of Agriculture	France; USA	UMR IAM, INRAE/Université de Lorraine, France (SD, FM); Broad Institute of Massachusetts Institute of Technology and Harvard University, USA (CC); Department of Plant Pathology, University of Minnesota, USA (LSS); Cereal Disease Laboratory, Agricultural Research Service, USDA, USA (LSS)	Obligate biotrophy features unraveled by the genomic analysis of rust fungi	Rust fungi are some of the most devastating pathogens of crop plants. They are obligate biotrophs, which extract nutrients only from living plant tissues and cannot grow apart from their hosts. Their lifestyle has slowed the dissection of molecular mechanisms un- derlying host invasion and avoidance or suppression of plant innate immunity. We sequenced the 101-Mb genome of Melampsora larici- popu…	Genomics - 'We sequenced the 101-Mb genome of Melampsora larici- populina, the causal agent of poplar leaf rust, and the 89-Mb genome of Puccinia graminis f. sp. tritici'.	genome analysis; mRNA profiling; multiple gene family analysis	411	37.3636	11.205	no	yes	yes	yes	-	-	98AG31; CDL75-36–700-3, race SCCL
Duplessis et al., 2011b	2011	Molecular Plant-Microbe Interactions	S. Duplessis	MLP	Transcriptomics	Institut National de Recherche pour l'agriculture, l'alimentation, et l'environnement; Université de Lorraine	France	UMR IAM, INRAE/Université de Lorraine, France	Melampsora larici-populina Transcript Profiling During Germination and Timecourse Infection of Poplar Leaves Reveals Dynamic Expression Patterns Associated with Virulence and Biotrophy	Melampsora larici-populina is responsible for poplar leaf rust disease and causes severe epidemics in poplar planta- tions in Europe. The poplar rust genome has been recently sequenced and, in order to find the genetic determinants associated with its biotrophic lifestyle, we generated a whole- genome custom oligoarray and analyzed transcript profiles of M. larici-populina during the infection ti…	Transcriptomics - 'In this paper, we report a near-comprehensive transcriptome analysis of the rust fungus M. larici-populina during germination and poplar leaf timecourse infection'.	mRNA profiling	55	5	4.171	no	yes	yes	yes	-	-	98AG31
Gaouar et al., 2016	2016	Canadian Journal of Plant Pathology	H. Germain	MLP	Functional analyses	Université du Québec à Trois-Rivières; Natural Resources Canada	Canada	Department of Chemistry, Biochemistry and Physics, Université du Québec à Trois-Rivières, Canada; Canadian Forest Service, Laurentian Forestry Centre, Natural Resources Canada, Canada	The 124202 candidate effector of Melampsora larici-populina interacts with membranes in Nicotiana and Arabidopsis	Melampsora larici-populina (Mlp) is a parasitic fungus causing poplar leaf rust, a disease that threatens poplar plantations worldwide. Like other phytopathogens, Mlp translocates specialized proteins, called effectors, into host tissues and cells to eventually divert host resources. 124202 is a hypothetical Mlp effector selected through an in silico secretome analysis. It shares about 30% identi…	Functional analyses - 'Using heterologous systems, the objectives of this work were to assess if 124202 could mitigate Arabidopsis defence or potentiate Pseudomonas virulence and investigate its putative interaction partners in plants'.	effector characterization	7	1.16667	2.442	yes	yes	yes	yes	MLP124202	-	98AG31
Garnica et al., 2013	2013	PLoS ONE	J.P. Rathjen	PST	Transcriptomics	The Australian National University	Australia	Research School of Biology, Australian National University, Australia	Strategies for Wheat Stripe Rust Pathogenicity Identified by Transcriptome Sequencing	Stripe rust caused by the fungus Puccinia striiformis f.sp. tritici (Pst) is a major constraint to wheat production worldwide. The molecular events that underlie Pst pathogenicity are largely unknown. Like all rusts, Pst creates a specialized cellular structure within host cells called the haustorium to obtain nutrients from wheat, and to secrete pathogenicity factors called effector proteins. We…	Transcriptomics - 'We purified Pst haustoria and used next-generation sequencing platforms to assemble the haustorial transcriptome as well as the transcriptome of germinated spores'.	mRNA profiling	72	8	3.240	no	yes	yes	yes	-	-	Pst-104E137A-
Germain et al., 2018	2018	Molecular Plant Pathology	H. Germain	MLP	Functional analyses	Université du Québec à Trois-Rivières; Natural Resources Canada	Canada	Department of Chemistry, Biochemistry and Physics, Université du Québec à Trois-Rivières, Canada; Canadian Forest Service, Laurentian Forestry Centre, Natural Resources Canada, Canada	Infection assays in Arabidopsis reveal candidate effectors from the poplar rust fungus that promote susceptibility to bacteria and oomycete pathogens	Fungi of the Pucciniales order cause rust diseases which, alto- gether, affect thousands of plant species worldwide and pose a major threat to several crops. How rust effectors—virulence pro- teins delivered into infected tissues to modulate host functions— contribute to pathogen virulence remains poorly understood. Melampsora larici-populina is a devastating and widespread rust pathogen of popla…	Functional analyses - 'We selected 16 candidate effector proteins and characterized their virulence activities and subcellular localizations in the leaf cells of Arabidopsis thaliana'.	effector screen; effector characterization	33	8.25	5.663	yes	yes	yes	yes	-	MLP72983	98AG31
Guerillot et al., 2021 *	2021	BioRxiv	S. Duplessis	MLP	Transcriptomics	Institut National de Recherche pour l'agriculture, l'alimentation, et l'environnement; Université de Lorraine	France	UMR IAM, INRAE/Université de Lorraine, France	A comprehensive collection of transcriptome data to support life cycle analysis of the poplar rust fungus Melampsora larici-populina	Melampsora larici-populina is an obligate biotrophic plant pathogen responsible for the poplar rust disease. This fungus belongs to the taxonomical order Pucciniales and exhibits a complex heteroecious and macrocyclic life cycle, i.e. it has the capacity to infect two unrelated host plants, larch and poplar, and to form five distinct spore types through the year. The M. larici-populina genome has…	Transcriptomics - 'We report a comprehensive normalized dataset for this fungus, made available for the community, which allows life cycle transcriptomics analysis'.	transcriptome data compilation	-	-	-	no	no	yes	no	-	-	98AG31
Hacquard et al., 2010	2010	Molecular Plant-Microbe Interactions	S. Duplessis	MLP	Transcriptomics	Institut National de Recherche pour l'agriculture, l'alimentation, et l'environnement; Université de Lorraine	France	UMR IAM, INRAE/Université de Lorraine, France	Laser Capture Microdissection of Uredinia Formed by Melampsora larici-populina Revealed a Transcriptional Switch Between Biotrophy and Sporulation	The foliar rust caused by the basidiomycete Melampsora larici-populina is the main disease affecting poplar planta- tions in Europe. The biotrophic status of rust fungi is a major limitation to study gene expression of cell or tissue types during host infection. At the uredinial stage, infected poplar leaves contain distinct rust tissues such as haus- toria, infection hyphae, and uredinia with sp…	Transcriptomics - 'Laser capture microdissection (LCM) was used to isolate three areas corresponding to uredinia and subjacent zones in the host mesophyll for expression analysis with M. larici-populina whole-genome exon oligoarrays'.	mRNA profiling	50	4.16667	4.171	no	yes	yes	yes	-	-	98AG31
Hacquard et al., 2012	2012	Molecular Plant-Microbe Interactions	S. Duplessis	MLP	Gene family analysis (transcriptomics; functional analysis)	Institut National de Recherche pour l'agriculture, l'alimentation, et l'environnement; Université de Lorraine	France	UMR IAM, INRAE/Université de Lorraine, France	A Comprehensive Analysis of Genes Encoding Small Secreted Proteins Identifies Candidate Effectors in Melampsora larici-populina (Poplar Leaf Rust)	The obligate biotrophic rust fungus Melampsora larici-popu- lina is the most devastating and widespread pathogen of poplars. Studies over recent years have identified various small secreted proteins (SSP) from plant biotrophic filamen- tous pathogens and have highlighted their role as effectors in host–pathogen interactions. The recent analysis of the M. larici-populina genome sequence has reveal…	Gene family analysis - 'We report the detailed annotation and genome-wide analysis of M. larici-populina SSP-encoding genes'.	mRNA profiling; effectome analysis; effector characterization	98	9.8	4.171	yes	yes	yes	yes	-	-	98AG31
Hacquard et al., 2013	2013	Frontiers in Plant Science	S. Duplessis	MLP	Transcriptomics	Institut National de Recherche pour l'agriculture, l'alimentation, et l'environnement; Université de Lorraine	France	UMR IAM, INRAE/Université de Lorraine, France	Transcriptome analysis of poplar rust telia reveals overwintering adaptation and tightly coordinated karyogamy and meiosis processes	Most rust fungi have a complex life cycle involving up to five different spore-producing stages. The telial stage that produces melanized overwintering teliospores is one of these and plays a fundamental role for generating genetic diversity as karyogamy and meiosis occur at that stage. Despite the importance of telia for the rust life cycle, almost nothing is known about the fungal genetic progr…	Transcriptomics - In the present study, the transcriptome of telia produced by the poplar rust fungus Melampsora larici-populina has been investigated using whole genome exon oligoarrays and RT-qPCR'.	mRNA profiling	17	1.88889	5.754	no	no	yes	no	-	-	98AG31
Jaswal et al., 2021a *	2021	BioRxiv	T.R. Sharma	PST	Gene family analysis (functional analysis)	National Agri-Food Biotechnology Institute; Indian Council of Agricultural Research	India	National Agri-Food Biotechnology Institute (NABI), India; Indian Council of Agricultural Research, Division of Crop Science, India	A kiwellin protein-like fold containing rust effector protein localizes to chloroplast and suppress cell death in plants	The effector proteins expressed by plant pathogens are one of the essential components of the host-pathogen interaction. Despite being important, most of the effector proteins remain unexplored due to the lack of conserved features and huge diversity in their primary sequence. In the present study, extensive secretome analysis was performed in sixteen major plant fungal pathogens to find the cons…	Gene family analysis - 'In the present study, extensive secretome analysis was performed in sixteen major plant fungal pathogens to find the conserved features in the candidate secretory effector proteins (CSEPs) using homology and ab initio modeling approaches'.	effectorome analysis; effector characterization	-	-	-	yes	yes	yes	yes	Pst_13960	Pst_13960	104E 137A; Yr9
Jaswal et al., 2021b *	2021	BioRxiv	T.R. Sharma	PST	Gene family analysis (functional analysis)	National Agri-Food Biotechnology Institute; Indian Council of Agricultural Research	India	National Agri-Food Biotechnology Institute (NABI), India; Indian Council of Agricultural Research, Division of Crop Science, India	Comparative secretomics identifies conserved WAxR motif-containing effectors in rust fungi that suppress cell death in plants	Identification of novel effectors with conserved features has always remained a challenge in plant-pathogen interaction studies. The introduction of the genomics era in plant-pathogen studies has led to the identification of significant candidate effectors with novel motifs such as RxLR and dEER motifs. However, in the case of fungal pathogens, limited conserved motifs associated with effectors h…	Gene family analysis - 'In the present study, we have performed comparative secretome analysis for major plant pathogens of diverse nutrition mechanisms with the aim of dissecting the feature underlying their corresponding secretome and conserved motifs'.	secretome analysis; effector characterization	-	-	-	yes	yes	yes	yes	Pstr-11677; Pstr_09735	-	Yr9
Jiao et al., 2017	2017	Environmental Microbiology	J. Guo	PST	Functional analyses	Northwest A&F University	China	State Key Laboratory of Crop Stress Biology for Arid Areas, College of Plant Protection, Northwest A&F University, China	Basidiomycete-specific PsCaMKL1 encoding a CaMK-like protein kinase is required for full virulence of Puccinia striiformis f. sp. Tritici	Calcium/calmodulin-dependent kinases (CaMKs) are Ser/Thr protein kinases (PKs) that respond to changes in cytosolic free Ca2+ and play diverse roles in eukaryotes. In fungi, CAMKs are generally classified into four families CAMK1, CAMKL, RAD53, and CAMK-Unique. Among these, CAMKL constitutes the largest family. In some fungal plant pathogens members of the CaMKL family have been shown to be respo…	Functional analyses - 'In this study, we functionally characterized a novel PK gene, PsCaMKL1, from Puccinia striiformis f. sp. tritici (Pst)'.	enzyme characterization	3	0.6	5.491	no	no	no	no	-	-	CYR32
Kangara et al., 2020	2020	Frontiers in Plant Science	D.G.O. Saunders; B.B.H. Wulff	PGT	Genomics	John Innes Centre	UK	Crop Genetics Department, John Innes Centre, United Kingdom (DGOS, BBHW)	Mutagenesis of Puccinia graminis f. sp. tritici and Selection of Gain- of-Virulence Mutants	Wheat stem rust caused by the fungus Puccinia graminis f. sp. tritici (Pgt), is regaining prominence due to the recent emergence of virulent isolates and epidemics in Africa, Europe and Central Asia. The development and deployment of wheat cultivars with multiple stem rust resistance (Sr) genes stacked together will provide durable resistance. However, certain disease resistance genes can suppres…	Genomics - 'We generated a draft genome assembly of the wild type Pgt isolate UK-01 and conducted whole-genome resequencing of eight EMS-derived monopustule mutants'.	mutant genome comparison	4	2	5.754	no	yes	yes	yes	-	-	Pgt21-0 derivatives
Li et al., 2018	2018	Environmental Microbiology	Z. Kang; J. Liu	PST	Functional analyses	Northwest A&F University	China	State Key Laboratory of Crop Stress Biology for Arid Areas, College of Plant Protection, Northwest A&F University, China (ZK; JL)	A novel citrate synthase isoform contributes infection and stress resistance of the stripe rust fungus	The early development of a rust fungus is dependent on the endogenous lipids stored in the urediniospores. After it establishes a parasitic relationship with the host, sugars absorbed from the host cells by haustoria become the primary nutrients. The tricarboxylic acid (TCA) cycle is essential to oxidize these nutrients. However, few studies have addressed the role of citrate synthase (CS), a rat…	Functional analyses - 'In this study, a CS gene from Puccinia striiformis f. sp. tritici (Pst), PsCS1, was cloned and characterized'.	enzyme characterization	4	1	5.491	no	no	no	no	-	-	CYR32
Li et al., 2019	2019	Nature Communications	P.N. Dodds; M. Figueroa	PGT	Genomics	Commonwealth Scientific and Industrial Research Organization	Australia	Commonwealth Scientific and Industrial Research Organisation, Agriculture and Food, Australia (PND, MF)	Emergence of the Ug99 lineage of the wheat stem rust pathogen through somatic hybridisation	Parasexuality contributes to diversity and adaptive evolution of haploid (monokaryotic) fungi. However, non-sexual genetic exchange mechanisms are not defined in dikaryotic fungi (containing two distinct haploid nuclei). Newly emerged strains of the wheat stem rust pathogen, Puccinia graminis f. sp. tritici (Pgt), such as Ug99, are a major threat to global food security. Here, we provide genomics…	Genomics - 'Here, we generate haplotype-phased genome references for the original Ug99 isolate collected in Uganda15 and an Australian Pgt isolate of pathotype 21-0'.	genome comparison	44	14.6667	14.919	no	no	yes	no	-	-	Pgt21-0, Ug99
Li et al., 2020	2020	BMC Genomics	X. Chen	PST	Genomics (gene family analysis)	Washington State University; United State Department of Agriculture	USA	Department of Plant Pathology, Washington State University, USA; USDA-ARS, Wheat Health, Genetics, and Quality Research Unit, USA	Whole-genome sequencing of Puccinia striiformis f. sp. tritici mutant isolates identifies avirulence gene candidates	The stripe rust pathogen, Puccinia striiformis f. sp. tritici (Pst), threats world wheat production. Resistance to Pst is often overcome by pathogen virulence changes, but the mechanisms of variation are not clearly understood. To determine the role of mutation in Pst virulence changes, in previous studies 30 mutant isolates were developed from a least virulent isolate using ethyl methanesulfonat…	Genomics - 'In the present study, the 30 mutant isolates were sequenced and compared to the wide-type isolate to determine the genomic variation and identify candidates for avirulence (Avr) genes'.	mutant genome comparison; effectome analysis	15	7.5	3.969	no	yes	yes	yes	-	-	30 PST 11-281 EMS mutants (see RPG for detail)
Liu et al., 2016	2016	Environmental Microbiology	Z. Kang	PST	Functional analyses	Northwest A&F University	China	State Key Laboratory of Crop Stress Biology for Arid Areas, College of Plant Protection, Northwest A&F University, China	An extracellular Zn-only superoxide dismutase from Puccinia striiformis confers enhanced resistance to host-derived oxidative stress	Accumulation of reactive oxygen species (ROS) following plant-pathogen interactions can trigger plant defence responses and directly damage pathogens. Thus, it is essential for pathogens to scavenge host-derived ROS to establish a parasitic relationship. However, the mechanisms protecting pathogens from host-derived oxidative stress remain unclear. In this study, a superoxide dismutase (SOD) gene…	Functional analyses - 'In this study, a superoxide dismutase (SOD) gene, PsSOD1, was cloned from a wheat-Puccinia striiformis f. sp. tritici (Pst) interaction cDNA library'.	enzyme characterization	20	3.33333	5.491	no	no	yes	no	-	-	CYR32
Lorrain et al., 2018	2018	Molecular Plant-Microbe Interactions	S. Duplessis	MLP	Transcriptomics	Institut National de Recherche pour l'agriculture, l'alimentation, et l'environnement; Université de Lorraine	France	UMR IAM, INRAE/Université de Lorraine, France	The Rust Fungus Melampsora larici-populina Expresses a Conserved Genetic Program and Distinct Sets of Secreted Protein Genes During Infection of Its Two Host Plants, Larch and Poplar	Mechanisms required for broad-spectrum or specific host colo- nization of plant parasites are poorly understood. As a perfect illustration, heteroecious rust fungi require two alternate host plants to complete their life cycles. Melampsora larici-populina infects two taxonomically unrelated plants, larch, on which sexual reproduction is achieved, and poplar, on which clonal multiplication occurs,…	Transcriptomics - 'We applied deep RNA sequencing to three key developmental stages of M. larici-populina infection on larch: basidia, pycnia, and aecia, and we performed comparative transcriptomics of infection on poplar and larch hosts, using available expression data'.	mRNA profiling	19	4.75	4.171	no	yes	yes	yes	-	-	98AG31
Louet et al., 2021 *	2021	BioRxiv	S. Duplessis	MLP	Gene family analysis (functional analysis)	Institut National de Recherche pour l'agriculture, l'alimentation, et l'environnement; Université de Lorraine	France	UMR IAM, INRAE/Université de Lorraine, France	Expert annotation and life-cycle transcriptomics of transcription factors in rust fungi (Pucciniales) highlight the role of cold shock proteins in dormancy exit	Fungi of the order Pucciniales are obligate plant biotrophs causing rust diseases. They exhibit a complex life cycle with the production of up to five spore types, infection of two unrelated hosts and an overwintering stage. Transcription factors (TFs) are key regulators of gene expression in eukaryote cells. In order to better understand genetic programs expressed during major transitions of the…	Gene family analysis - 'We surveyed the complement of TFs in fungal genomes with an emphasis on Pucciniales'.	transcription factors analysis & characterization	-	-	-	no	no	yes	no	-	-	98AG31
Madina et al., 2020	2020	Biology	H. Germain	MLP	Functional analyses	Université du Québec à Trois-Rivières	Canada	Department of Chemistry, Biochemistry and Physics, Université du Québec à Trois-Rivières, Canada; Groupe de recherche en biologie végétale, Université du Québec à Trois-Rivières, Canada.	A Poplar Rust Effector Protein Associates with Protein Disulfide Isomerase and Enhances Plant Susceptibility	Melampsora larici-populina (Mlp), the causal agent of Populus leaf rust, secretes an array of effectors into the host through the haustorium to gain nutrients and suppress immunity. The precise mechanisms by which these effectors promote virulence remain unclear. To address this question, we developed a transgenic Arabidopsis line expressing a candidate effector, Mlp124357. Constitutive expressio…	Functional analyses - 'To address this question, we developed a transgenic Arabidopsis line expressing a candidate effector, Mlp124357'.	effector characterization	1	0.5	5.079	yes	yes	yes	yes	MLP124357	-	98AG31
Ozketen et al., 2021	2021	BioScience Reports	M.S. Akkaya; A.C. Ozketen	PST	Transcriptomics (gene family analysis; functional analysis)	Dalian University of Technology; Middle East Technical University	China; Turkey	School of Bioengineering, Dalian University of Technology, China (MSA); Middle East Technical University, Biotechnology Program, Turkey (ACO)	In-depth secretome analysis of Puccinia striiformis f. sp. tritici in infected wheat uncovers effector functions	The importance of wheat yellow rust disease, caused by Puccinia striiformis f. sp. tritici (Pst), has increased substantially due to the emergence of aggressive new Pst races in the last couple of decades. In an era of escalating human populations and climate change, it is vital to understand the infection mechanism of Pst in order to develop better strategies to combat wheat yellow disease. The …	Transcriptomics - 'We generated de novo assembled transcriptomes of Pst collected from wheat fields in central Anatolia'.	mRNA profiling; secretome analysis; effector characterization	-	-	3.840	yes	yes	yes	yes	Pstg_10917	Pstg_10917	field isolates
Pernaci et al., 2014	2014	Frontiers in Plant Science	P. Frey	MLP	Genomics	Institut National de Recherche pour l'agriculture, l'alimentation, et l'environnement; Université de Lorraine	France	UMR IAM, INRAE/Université de Lorraine, France	Genome-wide patterns of segregation and linkage disequilibrium: the construction of a linkage genetic map of the poplar rust fungus Melampsora larici-populina	The poplar rust fungus Melampsora larici-populina causes significant yield reduction and severe economic losses in commercial poplar plantations. After several decades of breeding for qualitative resistance and subsequent breakdown of the released resistance genes, breeders now focus on quantitative resistance, perceived to be more durable. But quantitative resistance also can be challenged by an…	Genomics - 'The whole genome of a subset of 47 offspring was resequenced using the Illumina HiSeq 2000 technology at a mean sequencing depth of 6X'.	genome comparison	10	1.25	5.754	no	no	no	no	-	-	98AG31 (47 offsprings of self-cross)
Persoons et al., 2014	2014	Frontiers in Plant Science	S. Duplessis	MLP	Genomics (gene family analysis)	Institut National de Recherche pour l'agriculture, l'alimentation, et l'environnement; Université de Lorraine	France	UMR IAM, INRAE/Université de Lorraine, France	Patterns of genomic variation in the poplar rust fungus Melampsora larici-populina identify pathogenesis-related factors	Melampsora larici-populina is a fungal pathogen responsible for foliar rust disease on poplar trees, which causes damage to forest plantations worldwide, particularly in Northern Europe. The reference genome of the isolate 98AG31 was previously sequenced using a whole genome shotgun strategy, revealing a large genome of 101 megabases containing 16,399 predicted genes, which included secreted prot…	Genomics - 'In the present study, the genomes of 15 isolates collected over the past 20 years throughout the French territory, representing distinct virulence profiles, were characterized by massively parallel sequencing to assess genetic variation in the poplar rust fungus'.	genome comparison; effectome analysis	29	3.625	5.754	no	yes	yes	yes	-	-	15 isolates (see RPG for details)
Persoons et al., 2022	2022	Genome Biology and Evolution	F. Halkett; S. De Mita	MLP	Genomics	Institut National de Recherche pour l'agriculture, l'alimentation, et l'environnement	France	UMR IAM, INRAE/Université de Lorraine, France	Genomic Signatures of a Major Adaptive Event in the Pathogenic Fungus Melampsora larici-populina	The recent availability of genome-wide sequencing techniques has allowed systematic screening for molecular signatures of adaptation, including in nonmodel organisms. Host–pathogen interactions constitute good models due to the strong selective pressures that they entail. We focused on an adaptive event which affected the poplar rust fungus Melampsora larici-populina when it overcame a resistance…	Genomics - 'The genome of those 76 M. larici-populina isolates was sequenced with the Illumina technology'.	genome comparison	-	-	3.416	no	no	yes	no	-	-	76 isolates (see RPG for details)
Petre et al., 2012	2012	PLoS ONE	S. Duplessis	MLP	Transcriptomics	Institut National de Recherche pour l'agriculture, l'alimentation, et l'environnement; Université de Lorraine	France	UMR IAM, INRAE/Université de Lorraine, France	RNA-Seq of Early-Infected Poplar Leaves by the Rust Pathogen Melampsora larici-populina Uncovers PtSultr3;5, a Fungal-Induced Host Sulfate Transporter	Biotroph pathogens establish intimate interactions with their hosts that are conditioned by the successful secretion of effectors in infected tissues and subsequent manipulation of host physiology. The identification of early-expressed pathogen effectors and early-modulated host functions is currently a major goal to understand the molecular basis of biotrophy. Here, we report the 454-pyrosequenc…	Transcriptomics - 'Here, we report the 454-pyrosequencing transcriptome analysis of early stages of poplar leaf colonization by the rust fungus Melampsora larici-populina'.	mRNA profiling	48	4.8	3.240	no	yes	yes	yes	-	-	98AG31; 93ID6
Petre et al., 2015	2015	Molecular Plant-Microbe Interactions	S. Duplessis; S. Kamoun	MLP	Functional analyses	Institut National de Recherche pour l'agriculture, l'alimentation, et l'environnement; Université de Lorraine; The Sainsbury Laboratory	France; UK	UMR IAM, INRAE/Université de Lorraine, France (SD); The Sainsbury Laboratory, University of East Anglia, United Kingdom (SK)	Candidate Effector Proteins of the Rust Pathogen Melampsora larici-populina Target Diverse Plant Cell Compartments	Rust fungi are devastating crop pathogens that deliver effector proteins into infected tissues to modulate plant functions and promote parasitic growth. The genome of the poplar leaf rust fungus Melampsora larici-populina revealed a large catalog of secreted proteins, some of which have been considered candi- date effectors. Unraveling how these proteins function in host cells is a key to underst…	Functional analyses - 'In this study, we used an effectoromics pipeline to select, clone, and express 20 candidate effectors in Nicotiana benthamiana leaf cells to determine their subcellular localization and identify the plant proteins they interact with'.	effector screen; effector characterization	93	13.2857	4.171	yes	yes	yes	yes	MLP124017	MLP124111	98AG31
Petre et al., 2016	2016	PLoS ONE	S. Kamoun	PST	Functional analyses	The Sainsbury Laboratory	UK	The Sainsbury Laboratory, UK	Heterologous Expression Screens in Nicotiana benthamiana Identify a Candidate Effector of the Wheat Yellow Rust Pathogen that Associates with Processing Bodies	Rust fungal pathogens of wheat (Triticum spp.) affect crop yields worldwide. The molecular mechanisms underlying the virulence of these pathogens remain elusive, due to the limited availability of suitable molecular genetic research tools. Notably, the inability to perform high-throughput analyses of candidate virulence proteins (also known as effectors) impairs progress. We previously establishe…	Functional analyses - 'In this study, we used this pipeline to identify and characterize sixteen candidate effectors from the wheat yellow rust fungal pathogen Puccinia striiformis f sp tritici'.	effector screen; effector characterization	44	7.33333	3.240	yes	yes	yes	yes	PST02549	PST03196; PST18220	98AG31
Petre et al., 2016	2016	Cellular Microbiology	S. Kamoun	MLP	Functional analyses	The Sainsbury Laboratory	UK	The Sainsbury Laboratory, University of East Anglia, United Kingdom	Rust fungal effectors mimic host transit peptides to translocate into chloroplasts	Parasite effector proteins target various host cell compartments to alter host processes and promote infection. How effectors cross membrane-rich interfaces to reach these compartments is a major question in effector biology. Growing evidence suggests that effectors use molecular mimicry to subvert host cell machinery for protein sorting. We recently identified chloroplast-targeted protein 1 (CTP…	Functional analyses - 'Here, we show that the CTP1 transit peptide is necessary and sufficient for accumulation in the stroma of chloroplasts'.	effector characterization	51	8.5	3.715	yes	yes	yes	yes	CTP1; CTP2; CTP3	CTP1; CTP2; CTP3	98AG31
Poudel et al., 2019	2019	BMC Genomics	R. Brueggeman	PGT	Transcriptomics (gene family analysis)	Washington State University	USA	Department of Crop and Soil Sciences, Washington State University, USA	Transcriptome-wide association study identifies putative elicitors/suppressor of Puccinia graminis f. sp. tritici that modulate barley rpg4-mediated stem rust resistance	Stem rust is an economically important disease of wheat and barley. However, studies to gain insight into the molecular basis of these host-pathogen interactions have primarily focused on wheat because of its importance in human sustenance. This is the first extensive study utilizing a transcriptome-wide association mapping approach to identify candidate Puccinia graminis f. sp. tritici (Pgt) eff…	Transcriptomics - 'In planta RNAseq was conducted with the 24 diverse isolates on the susceptible barley variety Harrington, 5 days post inoculation.'	mRNA profiling; effectome analysis	2	0.666667	3.969	no	yes	yes	yes	-	-	23 isolates (see RPG for details)
Qi et al., 2018	2018	Plant Biotechnology Journal	Z. Kang; J. Guo	PST	Functional analyses	Northwest A&F University	China	State Key Laboratory of Crop Stress Biology for Arid Areas, College of Plant Protection, Northwest A&F University, China (ZK; JG)	Host-induced gene silencing of an important pathogenicity factor PsCPK1 in Puccinia striiformis f. sp. tritici enhances resistance of wheat to stripe rust	Rust fungi are devastating plant pathogens and cause a large economic impact on wheat production worldwide. To overcome this rapid loss of resistance in varieties, we generated stable transgenic wheat plants expressing short interfering RNAs (siRNAs) targeting potentially vital genes of Puccinia striiformis f. sp. tritici (Pst). Protein kinase A (PKA) has been proved to play important roles in re…	Functional analyses - 'These results indicate that PsCPK1 is an important pathogenicity factor by regulating Pst growth and development'.	enzyme characterization	43	10.75	9.803	no	no	no	no	-	-	CYR32
Qi et al., 2019	2019	Molecular Plant	Z. Kang; J. Guo	PST	Functional analyses (gene family analysis)	Northwest A&F University	China	State Key Laboratory of Crop Stress Biology for Arid Areas, College of Plant Protection, Northwest A&F University, China (ZK; JG)	Stripe Rust Effector PstGSRE1 Disrupts Nuclear Localization of ROS-Promoting Transcription Factor TaLOL2 to Defeat ROS-Induced Defense in Wheat	Puccinia striiformis f. sp. tritici (Pst), a biotrophic plant pathogen, secretes numerous effectors to modulate host defense systems. Understanding the molecular mechanisms by which Pst effectors regulate wheat immunity is of great importance for the development of novel strategies for durable control of stripe rust. In this study, we identified a glycine-serine-rich effector gene, PstGSRE1, whic…	Functional analyses - 'In this study, we identified a glycine-serine-rich effector gene, PstGSRE1, which is highly induced dur- ing early infection'.	effectorome analysis; effector characterization	23	7.66667	13.164	yes	yes	yes	yes	PstGSRE1	-	CYR32
Rahman et al., 2021	2021	Microorganisms	H. Germain	MLP	Functional analyses	Université du Québec à Trois-Rivières	Canada	Department of Chemistry, Biochemistry and Physics, Université du Québec à Trois-Rivières, Canada; Groupe de recherche en biologie végétale, Université du Québec à Trois-Rivières, Canada.	The Fungal Effector Mlp37347 Alters Plasmodesmata Fluxes and Enhances Susceptibility to Pathogen	Melampsora larici-populina (Mlp) is a devastating pathogen of poplar trees, causing the defoliating poplar leaf rust disease. Genomic studies have revealed that Mlp possesses a repertoire of 1184 small secreted proteins (SSPs), some of them being characterized as candidate effectors. However, how they promote virulence is still unclear. This study investigates the candidate effector Mlp37347’s ro…	Functional analyses - 'This study investigates the candidate effector Mlp37347’s role during infection'.	effector characterization	1	1	4.128	yes	yes	yes	yes	MLP37347	-	98AG31
Ramachandran et al., 2017	2017	Phytopathology	S.H. Hulbert	PGT; PST	Functional analyses	Washington State University	USA	Department of Plant Pathology, Washington State University, USA	Effectors from Wheat Rust Fungi Suppress Multiple Plant Defense Responses	Fungi that cause cereal rust diseases (genus Puccinia) are important pathogens of wheat globally. Upon infection, the fungus secretes a number of effector proteins. Although a large repository of putative effectors has been predicted using bioinformatic pipelines, the lack of available high throughput effector screening systems has limited functional studies on these proteins. In this study, we m…	Functional analyses - 'In this study, we mined the available transcriptomes of Puccinia graminis and P. striiformis to look for potential effectors that suppress host hypersensitive response (HR)'.	effector screen; effector characterization	34	6.8	4.025	yes	yes	yes	yes	Shr7	-	PST-100; Pgt7A
Rutter et al., 2017	2017	BMC Genomics	E. Akhunov	PGT	Genomics (transcriptomics; gene family analysis)	Kansas State University	USA	Department of Plant Pathology, Kansas State University, USA	Divergent and convergent modes of interaction between wheat and Puccinia graminis f. sp. tritici isolates revealed by the comparative gene co-expression network and genome analyses	Two opposing evolutionary constraints exert pressure on plant pathogens: one to diversify virulence factors in order to evade plant defenses, and the other to retain virulence factors critical for maintaining a compatible interaction with the plant host. To better understand how the diversified arsenals of fungal genes promote interaction with the same compatible wheat line, we performed a compar…	Genomics - 'Genomic DNA was extracted from the MCCFC and RKQQC urediniospores and sequenced using both short (2 × 100 bp Illumina reads) and long read (Pacific Biosciences) technologies)'.	genome comparison; mRNA profiling; effectome analysis	13	2.6	3.969	no	yes	yes	yes	-	-	MCCFC; RKQQC
Salcedo et al., 2017	2017	Science	E. Akhunov	PGT	Genomics (transcriptomics; functional analysis)	Kansas State University	USA	Department of Plant Pathology, Kansas State University, USA	Variation in the AvrSr35 gene determines Sr35 resistance against wheat stem rust race Ug99	Puccinia graminis f. sp. tritici (Pgt) causes wheat stem rust, a devastating fungal disease. The Sr35 resistance gene confers immunity against this pathogen’s most virulent races, including Ug99. We used comparative whole-genome sequencing of chemically mutagenized and natural Pgt isolates to identify a fungal gene named AvrSr35 that is required for Sr35 avirulence. The AvrSr35 gene encodes a sec…	Genomics - 'The genome of the wild-type Pgt isolate was assembled, anno- tated using RNA-seq data (tables S4 and S6), and compared with Illumina reads generated for each of 15 independent Pgt mutants)'.	genome analysis; mRNA profiling; effector characterization	77	15.4	47.728	no	no	yes	yes	AvrSr35	-	99KS76A-1 (race RKQQC)
Saunders et al., 2012	2012	PLoS ONE	S. Raffaele; S. Kamoun	MLP; PGT	Gene family analysis	The Sainsbury Laboratory	UK	The Sainsbury Laboratory, University of East Anglia, United Kingdom (SR, SK)	Using Hierarchical Clustering of Secreted Protein Families to Classify and Rank Candidate Effectors of Rust Fungi	Rust fungi are obligate biotrophic pathogens that cause considerable damage on crop plants. Puccinia graminis f. sp. tritici, the causal agent of wheat stem rust, and Melampsora larici-populina, the poplar leaf rust pathogen, have strong deleterious impacts on wheat and poplar wood production, respectively. Filamentous pathogens such as rust fungi secrete molecules called disease effectors that a…	Gene family analysis - 'We designed a comprehensive in silico analysis pipeline to identify the putative effector repertoire from the genome of two plant pathogenic rust fungi'.	effectorome analysis	161	16.1	3.240	yes	yes	yes	yes	-	-	98AG31; Pgt7A
Schwessinger et al., 2018	2018	mBio	B. Schwessinger; W.S. Cuddy; J.P. Rathjen	PST	Genomics (transcriptomics; gene family analysis)	The Australian National University; University of Sidney; Elizabeth Macarthur Agricultural Institute	Australia	Research School of Biology, the Australian National University, Australia (BS, JPR); Plant Breeding Institute, Faculty of Agriculture and Environment, the University of Sydney, Australia (WSC); NSW Department of Primary Industries, Elizabeth Macarthur Agricultural Institute, Australia (WSC)	A Near-Complete Haplotype-Phased Genome of the Dikaryotic Wheat Stripe Rust Fungus Puccinia striiformis f. sp. tritici Reveals High Interhaplotype Diversity	A long-standing biological question is how evolution has shaped the genomic architecture of dikaryotic fungi. To answer this, high-quality genomic re- sources that enable haplotype comparisons are essential. Short-read genome assem- blies for dikaryotic fungi are highly fragmented and lack haplotype-specific informa- tion due to the high heterozygosity and repeat content of these genomes. Here, w…	Genomics - 'Here, we present a diploid-aware assembly of the wheat stripe rust fungus Puccinia striiformis f. sp. tritici based on long reads using the FALCON-Unzip assembler'.	phased genome analysis; mRNA profiling; multiple gene family analyses	49	12.25	7.867	no	yes	yes	yes	-	-	Pst-104E
Schwessinger et al., 2020	2020	Genome Biology and Evolution	J.P. Rathjen; A.F. Justesen	PST	Genomics (transcriptomics; gene family analysis)	The Australian National University; Faculty of Science and Technology	Australia; Denmark	Research School of Biology, The Australian National University, Australia (JR); Department of Agroecology, Faculty of Science and Technology, Denmark (AFJ)	Distinct Life Histories Impact Dikaryotic Genome Evolution in the Rust Fungus Puccinia striiformis Causing Stripe Rust in Wheat	Stripe rust of wheat, caused by the obligate biotrophic fungus Puccinia striiformis f.sp. tritici, is a major threat to wheat production worldwide with an estimated yearly loss of US $1 billion. The recent advances in long-read sequencing technologies and tailored- assembly algorithms enabled us to disentangle the two haploid genomes of Pst. This provides us with haplotype-specific information at…	Genomics - 'We perform whole-genome comparative genomics of two P. striiformis f.sp. tritici isolates with contrasting life histories'.	genome comparison; mRNA profiling; effectome analysis	9	4.5	3.416	no	yes	yes	yes	-	-	PstS0; PstS7
Schwessinger et al., 2022 *	2022	Molecular Plant-Microbe Interactions	B. Schwessinger; J.P. Rathjen; S. Periyannan	PST	Genomics	The Australian National University	Australia	Research School of Biology, The Australian National University, Australia	A Chromosome Scale Assembly of an Australian Puccinia striiformis f. sp. tritici Isolate of the PstS1 Lineage	-	Genomics - 'Here, we announce the genome of a recent derivative of 134 E16 A+ named 134 E16 A+ 17+ 33+)'.	genome analysis	-	-	4.171	no	no	yes	yes	-	-	134 E16 A+ 17+ 33+
Sperschneider et al., 2014	2014	Frontiers in Plant Science	J. Sperschneider	PGT	Gene family analysis	Commonwealth Scientific and Industrial Research Organization	Australia	CSIRO Plant Industry, Centre for Environment and Life Sciences, Australia	Diversifying selection in the wheat stem rust fungus acts predominantly on pathogen-associated gene families and reveals candidate effectors	Plant pathogens cause severe losses to crop plants and threaten global food production. One striking example is the wheat stem rust fungus, Puccinia graminis f. sp. tritici, which can rapidly evolve new virulent pathotypes in response to resistant host lines. Like several other filamentous fungal and oomycete plant pathogens, its genome features expanded gene families that have been implicated in…	Gene family analysis - 'Here, we implement an alternative analysis strategy that uses the signal of adaptive evolution as a line of evidence for effector function, combined with comparative information and expression data'.	effectorome analysis	38	4.75	5.754	yes	yes	yes	yes	-	-	98AG31, PST-78; Pgt7A
Sperschneider et al., 2021	2021	BMC Biology	J. Sperschneider; P.N. Dodds	PGT	Transcriptomics (gene family analysis)	The Australian National University; Commonwealth Scientific and Industrial Research Organization	Australia	Biological Data Science Institute, The Australian National University, Australia (JS); CSIRO Agriculture and Food, Australia (JS, PND)	The stem rust fungus Puccinia graminis f. sp. tritici induces centromeric small RNAs during late infection that are associated with genome-wide DNA methylation	Silencing of transposable elements (TEs) is essential for maintaining genome stability. Plants use small RNAs (sRNAs) to direct DNA methylation to TEs (RNA-directed DNA methylation; RdDM). Similar mechanisms of epigenetic silencing in the fungal kingdom have remained elusive. We use sRNA sequencing and methylation data to gain insight into epigenetics in the dikaryotic fungus Puccinia graminis f.…	Transcriptomics - 'We use sRNA sequencing and methylation data to gain insight into epigenetics in the dikaryotic fungus Puccinia graminis f. sp. tritici (Pgt)'.	sRNA profiling; multiple gene family analyses	2	2	7.431	no	no	yes	no	-	-	Pgt 21-0
Su et al., 2021	2021	International Journal of Molecular Sciences	H. Zhang	PST	Functional analyses	Sichuan Agricultural University	China	College of Life Science, Sichuan Agricultural University, China	Effectors of Puccinia striiformis f. sp. tritici Suppressing the Pathogenic-Associated Molecular Pattern-Triggered Immune Response Were Screened by Transient Expression of Wheat Protoplasts	Puccinia striiformis f. sp. tritici (Pst) is an important pathogen of wheat (Triticum aestivum L.) stripe rust, and the effector protein secreted by haustoria is a very important component involved in the pathogenic process. Although the candidate effector proteins secreted by Pst haustoria have been predicted to be abundant, few have been functionally validated. Our study confirmed that chitin a…	Functional analyses - 'Thirty-nine Pst haustorial effector genes were successfully cloned and screened for expression in the protoplast'.	effector screen	-	-	5.924	yes	yes	yes	yes	-	-	CYR32
Upadhyaya et al., 2014	2014	Molecular Plant-Microbe Interactions	N.M. Upadhyaya	PGT	Functional analyses	Commonwealth Scientific and Industrial Research Organization	Australia	CSIRO Plant Industry Australia, Australia	A Bacterial Type III Secretion Assay for Delivery of Fungal Effector Proteins into Wheat	Large numbers of candidate effectors from fungal patho- gens are being identified through whole-genome sequencing and in planta expression studies. Although Agrobacterium- mediated transient expression has enabled high-throughput functional analysis of effectors in dicot plants, this assay is not effective in cereal leaves. Here, we show that a nonpatho- genic Pseudomonas fluorescens engineered t…	Functional analyses - 'In a pre- liminary screen of effectors from the stem rust fungus Puccinia graminis f. sp. tritici, we identified one effector that induced a host genotype-specific HR in wheat'.	effector screen	66	8.25	4.171	yes	yes	yes	yes	-	-	Pgt21-0
Upadhyaya et al., 2015	2015	Frontiers in Plant Science	N.M. Upadhyaya; P.N. Dodds	PGT	Genomics (transcriptomics; gene family analysis)	Commonwealth Scientific and Industrial Research Organization	Australia	Agriculture Flagship, Commonwealth Scientific and Industrial Research Organization, Australia	Comparative genomics of Australian isolates of the wheat stem rust pathogen Puccinia graminis f. sp. tritici reveals extensive polymorphism in candidate effector genes	The wheat stem rust fungus Puccinia graminis f. sp. tritici (Pgt) is one of the most destructive pathogens of wheat. In this study, a draft genome was built for a founder Australian Pgt isolate of pathotype (pt.) 21-0 (collected in 1954) by next generation DNA sequencing. A combination of reference-based assembly using the genome of the previously sequenced American Pgt isolate CDL 75-36-700-3 (p…	Genomics - 'In this study, we have used isolates of the four founder Australian Pgt pathotypes of these lineages and two mutant-derivative isolates of one lineage (pt. 21-0) with addi- tional virulence, to construct the Pgt pan-genome, transcriptome and secretome'.	genome comparison; mRNA profiling; effectome analysis	49	7	5.754	yes	yes	yes	yes	-	-	21-0; 126; 194; 326; 34M2
Upadhyaya et al., 2021	2021	Nature Plants	P.N. Dodds	PGT	Genomics (functional analysis)	Commonwealth Scientific and Industrial Research Organization	Australia	Commonwealth Scientific and Industrial Research Organisation, Agriculture and Food, Australia	Genomics accelerated isolation of a new stem rust avirulence gene–wheat resistance gene pair	Stem rust caused by the fungus Puccinia graminis f. sp. trit- ici (Pgt) is a devastating disease of the global staple crop wheat. Although this disease was largely controlled in the lat- ter half of the twentieth century, new virulent strains of Pgt, such as Ug99, have recently evolved1,2. These strains have caused notable losses worldwide and their continued spread threatens global wheat product…	Genomics - 'DNA library preparation and Illumina sequencing were performed by the Australian Genome Research Facility on the HiSeq 2500'.	mutant genome comparison; effector characterization	6	6	15.793	no	yes	yes	yes	AvrSr27	-	Pgt21-0 derivatives
Van Schalkwyk et al., 2022 *	2022	Plant Pathology	R. Prins; D.G.O. Saunders	PST	Genomics (transcriptomics)	CenGen (Pty) Ltd; Stellenbosch University; John Innes Centre	South Africa; UK	CenGen (Pty) Ltd, South Africa (RP); Department of Genetics, Stellenbosch University, South Africa (RP); Crop Genetics Department, John Innes Centre, UK (DGOS)	Pathogenomic analyses of Puccinia striiformis f. sp. tritici supports a close genetic relationship between South and East Africa	Wheat stripe rust, caused by the fungal pathogen Puccinia striiformis f. sp. tritici (Pst), occurs in all major wheat-growing regions worldwide and poses a constant threat to production. In South Africa, Pst first emerged in 1996 in the Western Cape and has since caused frequent epidemics with three further distinct races (pathotypes) re- corded to date. Herein, we undertook detailed genomic-base…	Genomics - 'We undertook genomic analysis of four Pst isolates that represent the four distinct races detected in South Africa since the emergence of stripe rust in 1996'.	genome comparison; mRNA profiling	-	-	2.590	no	yes	yes	yes	-	-	SA1; SA2; SA3; SA4
Vasquez-Gross et al., 2020	2020	PLoS ONE	J. Dubcovsky	PST	Genomics	University of California Davis; Howard Hughes Medical Institute	USA	Department of Plant Sciences, University of California Davis, USA; Howard Hughes Medical Institute, USA	A haplotype-phased genome of wheat stripe rust pathogen Puccinia striiformis f. sp. tritici, race PST-130 from the Western USA	More virulent and aggressive races of Puccinia striiformis f. sp. tritici (Pst), the pathogen causing wheat stripe rust, have been spreading around the world since 2000 causing large grain yield losses. A better understanding of the genome and genetic diversity of these new Pst races will be useful to develop new strategies to ameliorate these losses. In this study, we generated an improved genom…	Genomics - 'In this study, we combined PacBio, supplemented with Illumina sequencing for error cor- rection, and the Falcon-Unzip assembler to improve significantly the genome assembly of PST-130'.	phased genome analysis	1	0.5	3.240	no	no	yes	no	-	-	PST-130
Wang et al., 2016	2016	Molecular Plant-Microbe Interactions	J. Dubcovsky	PST	Functional analyses	University of California Davis; Howard Hughes Medical Institute; Gordon and Betty Moore Foundation	USA	Department of Plant Sciences, University of California Davis, USA; Howard Hughes Medical Institute, USA; Gordon and Betty Moore Foundation, USA	A Conserved Puccinia striiformis Protein Interacts with Wheat NPR1 and Reduces Induction of Pathogenesis-Related Genes in Response to Pathogens	In Arabidopsis, NPR1 is a key transcriptional coregulator of systemic acquired resistance. Upon pathogen challenge, NPR1 translocates from the cytoplasm to the nucleus, in which it interacts with TGA-bZIP transcription factors to activate the expression of several pathogenesis-related (PR) genes. In a screen of a yeast two-hybrid library from wheat leaves infected with Puccinia striiformis f. sp.…	Functional analyses - 'We identified a conserved rust protein that interacts with wheat NPR1 and named it PNPi'.	effector characterization	27	4.5	4.171	no	no	yes	yes	PNPi	-	PST-130
Wang et al., 2017	2017	New Phytologist	Z. Kang	PST	Functional analyses (transcriptomics)	Northwest A&F University	China	State Key Laboratory of Crop Stress Biology for Arid Areas, College of Plant Protection, Northwest A&F University, China	Puccinia striiformis f. sp. tritici microRNA-like RNA 1 (Pst-milR1), an important pathogenicity factor of Pst, impairs wheat resistance to Pst by suppressing the wheat pathogenesis-related 2 gene	Small RNAs (sRNAs), an important type of pathogenicity factor, contribute to impairing host immune responses. However, little is known about sRNAs in Puccinia striiformis f. sp. tritici (Pst), one of the most destructive pathogens of wheat (Triticum aestivum L.). Here, we report a novel microRNA-like RNA (milRNA) from Pst termed microRNA-like RNA 1 (Pst- milR1), which suppresses wheat defenses du…	Functional analyses - 'We identified Pst-milR1 as a novel milRNA in Pst'.	sRNA profiling; effector characterization	70	14	10.152	no	yes	yes	yes	Pst-milR1	-	CYR32
Wang et al., 2019	2019	Frontiers in Microbiology	Z. Kang	PST	Functional analyses	Northwest A&F University	China	State Key Laboratory of Crop Stress Biology for Arid Areas, College of Plant Protection, Northwest A&F University, China	PsRPs26, a 40S Ribosomal Protein Subunit, Regulates the Growth and Pathogenicity of Puccinia striiformis f. sp. Tritici	Eukaryotic ribosomes are essential for proliferation, differentiation, and cell growth. RPs26 is a ribosomal subunit structural protein involved in the growth and development process. Little is known about the function of PsRPs26 in pathogenic fungi. In this study, we isolated the RPs26 gene, PsRPs26, from Puccinia striiformis f. sp. tritici (Pst). PsRPs26 contains a eukaryotic-specific Y62–K70 m…	Functional analyses - 'We isolated the RPs26 gene, PsRPs26, from Puccinia striiformis f. sp. tritici (Pst)'.	ribosomal protein characterization	2	0.666667	5.640	no	no	no	no	-	-	CYR32
Xu et al., 2019	2019	Nature Communications	Z. Kang; X. Wang	PST	Functional analyses	Northwest A&F University	China	State Key Laboratory of Crop Stress Biology for Arid Areas, College of Plant Protection, Northwest A&F University, China (JG, ZK)	An effector protein of the wheat stripe rust fungus targets chloroplasts and suppresses chloroplast function	Chloroplasts are important for photosynthesis and for plant immunity against microbial pathogens. Here we identify a haustorium-specific protein (Pst_12806) from the wheat stripe rust fungus, Puccinia striiformis f. sp. tritici (Pst), that is translocated into chloroplasts and affects chloroplast function. Transient expression of Pst_12806 inhibits BAX-induced cell death in tobacco plants and red…	Functional analyses - 'Here we identify a haustorium-specific protein (Pst_12806) from the wheat stripe rust fungus, Puccinia striiformis f. sp. tritici (Pst), that is translocated into chloroplasts and affects chloroplast function'.	effector characterization	43	14.3333	14.919	yes	no	yes	yes	PST_12806	PST_12806	CYR32
Xu et al., 2020	2020	Plant Biotechnology Journal	Z. Kang; X. Wang	PST	Functional analyses (gene family analysis)	Northwest A&F University	China	State Key Laboratory of Crop Stress Biology for Arid Areas and College of Plant Protection, Northwest A&F University, China (ZK; XW)	A polysaccharide deacetylase from Puccinia striiformis f. sp. tritici is an important pathogenicity gene that suppresses plant immunity	The cell wall of ﬁlamentous fungi, comprised of chitin, polysaccharide and glycoproteins, maintains the integrity of hyphae and protect them from defence responses by potential host plants. Here, we report that one polysaccharide deacetylase of Puccinia striiformis f. sp. tritici (Pst), Pst_13661, suppresses Bax-induced cell death in plants and Pst_13661 is highly induced during early stages of t…	Functional analyses - 'Here, we report that one polysaccharide deacetylase of Puccinia striiformis f. sp. tritici (Pst), Pst_13661, suppresses Bax-induced cell death in plants)'.	polysaccharide deacetylases analysis & characterization	8	4	9.803	no	no	yes	yes	-	-	CYR32
Yadav et al., 2021 *	2021	BioRxiv	P. Chhuneja	PST	Genomics (gene family analysis)	Punjab Agricultural University	India	School of Agricultural Biotechnology, Punjab Agricultural University, India	Whole genome resequencing and comparative genome analysis of three Puccinia striiformis f. sp. tritici pathotypes prevalent in India	Stripe rust disease of wheat, caused by Puccinia striiformis f. sp. tritici, (Pst) is one of the most serious diseases of wheat worldwide. In India, virulent stripe rust races have been constantly evolving in the North-Western Plains Zone leading to the failure of some of the most widely grown resistant varieties in the region. With the goal of studying the recent evolution of virulent races in t…	Genomics - 'We conducted whole-genome sequencing of three prevalent Indian Pst pathotypes Pst46S119, Pst78S84 and Pst110S119)'.	genome comparison; multiple gene family analyses	-	-	-	no	yes	yes	yes	-	-	Pst110S119; Pst46S119; Pst78S84
Yang et al., 2020	2020	New Phytologist	J. Guo; Z. Kang	PST	Functional analyses	Northwest A&F University	China	State Key Laboratory of Crop Stress Biology for Arid Areas, College of Plant Protection, Northwest A&F University, China (JG, ZK)	A stripe rust effector Pst18363 targets and stabilises TaNUDX23 that promotes stripe rust disease	Wheat stripe rust, caused by Puccinia striiformis f. sp. tritici (Pst), poses a tremendous threat to the production of wheat worldwide. The molecular mechanisms of Pst effectors that regulate wheat immunity are poorly understood. In this study, we identified an effector Pst18363 from Pst that suppresses plant cell death in Nicotiana benthamiana and in wheat. Knocking down Pst18363 expression by v…	Functional analyses - 'In this study, we identified an effector Pst18363 from Pst that suppresses plant cell death in Nicotiana benthamiana and in wheat'.	effector screen; effector characterization	15	7.5	10.152	yes	yes	yes	yes	PST_18363	-	CYR32
Yin et al., 2014	2014	Molecular Plant-Microbe Interactions	S.H. Hulbert	PGT	Functional analyses	Washington State University	USA	Department of Plant Pathology, Washington State University, USA	Characterization of a Tryptophan 2-Monooxygenase Gene from Puccinia graminis f. sp tritici Involved in Auxin Biosynthesis and Rust Pathogenicity	The plant hormone indole-3-acetic acid (IAA) is best known as a regulator of plant growth and development but its production can also affect plant-microbe interactions. Microorganisms, including numerous plant-associated bacteria and several fungi, are also capable of producing IAA. The stem rust fungus Puccinia graminis f. sp. tritici induced wheat plants to accumulate auxin in infected leaf tis…	Functional analyses - 'Transient silencing of the gene in infected wheat plants indicated that it was required for full pathogenicity'.	enzyme characterization	46	5.75	4.171	no	no	yes	yes	-	-	Pgt7A
Yin et al., 2015	2015	BMC Genomics	S.H. Hulbert	PGT	Transcriptomics (functional analysis)	Washington State University	USA	Department of Plant Pathology, Washington State University, USA	Identification of promising host-induced silencing targets among genes preferentially transcribed in haustoria of Puccinia	The cereal rust fungi are destructive pathogens that affect grain production worldwide. Although the genomic and transcript sequences for three Puccinia species that attack wheat have been released, the functions of large repertories of genes from Puccinia still need to be addressed to understand the infection process of these obligate parasites. Host-induced gene silencing (HIGS) has emerged a u…	Transcriptomics - 'Approximately 1200 haustoria enriched genes from Puccinia graminis f. sp. tritici (Pgt) were identified by comparative RNA sequencing'.	mRNA profiling; functional screen	26	3.71429	3.969	no	no	yes	yes	-	-	Pgt7A
Yin et al., 2019	2019	New Phytologist	S.H. Hulbert	PGT	Functional analyses	Washington State University	USA	Department of Plant Pathology, Washington State University, USA	A novel fungal effector from Puccinia graminis suppressing RNA silencing and plant defense responses	Fungal plant pathogens, like rust-causing biotrophic fungi, secrete hundreds of effectors into plant cells to subvert host immunity and promote pathogenicity on their host plants by manipulating specific physiological processes or signal pathways, but the actual function has been demonstrated for very few of these proteins. Here, we show that the PgtSR1 effector proteins, encoded by two allelic g…	Functional analyses - 'Here, we show that the PgtSR1 effector proteins, encoded by two allelic genes (PgtSR1-a and PgtSR1-b), from the wheat stem rust pathogen Puccinia graminis f. sp. tritici (Pgt), sup- press RNA silencing in plants and impede plant defenses by altering the abundance of small RNAs that serve as defense regulators'.	effector screen; effector characterization	28	9.33333	10.152	yes	yes	yes	yes	PgtSR1	-	Pgt7A
Yuan et al., 2021	2021	Stress Biology	Z. Kang; J. Liu	PST	Functional analyses	Northwest A&F University	China	State Key Laboratory of Crop Stress Biology for Arid Areas, College of Plant Protection, Northwest A&F University, China (ZK); State Key Laboratory of Crop Stress Biology for Arid Areas and College of Life Sciences, Northwest A&F University, China (JL)	A secreted catalase contributes to Puccinia striiformis resistance to host-derived oxidative stress	Plants can produce reactive oxygen species (ROS) to counteract pathogen invasion, and pathogens have also evolved corresponding ROS scavenging strategies to promote infection and pathogenicity. Catalases (CATs) have been found to play pivotal roles in detoxifying H2O2 formed by superoxide anion catalyzed by superoxide dismutases (SODs). However, few studies have addressed H2O2 removing during rus…	Functional analyses - 'We cloned a CAT gene PsCAT1 from Puccinia striiformis f. sp. tritici (Pst)'.	enzyme characterization	-	-	-	no	no	yes	no	-	-	CYR32
Zhao et al., 2018	2018	Frontiers in Plant Science	Z. Kang; X. Wang	PST	Functional analyses	Northwest A&F University	China	State Key Laboratory of Crop Stress Biology for Arid Areas, College of Plant Protection, Northwest A&F University, China	Candidate Effector Pst_8713 Impairs the Plant Immunity and Contributes to Virulence of Puccinia striiformis f. sp. tritici	Puccinia striiformis f. sp. tritici (Pst), the causal agent of stripe rust, is an obligate biotrophic pathogen responsible for severe wheat disease epidemics worldwide. Pst and other rust fungi are acknowledged to deliver many effector proteins to the host, but little is known about the effectors’ functions. Here, we report a candidate effector Pst_8713 isolated based on the genome data of CY32 a…	Functional analyses - 'Here, we report a candidate effector Pst_8713 isolated based on the genome data of CY32 and the expression of Pst_8713 is highly induced during the early infection stage'.	effector characterization	18	4.5	5.754	yes	yes	yes	yes	PST_8713	-	CYR32
Zhao et al., 2021	2021	Molecular Plant-Microbe Interactions	J. Zhao; Z. kang	PST	Transcriptomics (gene family analysis; functional analysis)	Northwest A&F University	China	College of Plant Protection, Northwest A&F University, China (JZ; ZK); State Key Laboratory of Crop Stress Biology for Arid Areas, Northwest A&F University, China (JZ; ZK)	Distinct Transcriptomic Reprogramming in the Wheat Stripe Rust Fungus During the Initial Infection of Wheat and Barberry	Puccinia striiformis f. sp. tritici is the causal agent of wheat stripe rust that causes severe yield losses all over the world. As a macrocyclic heteroecious rust fungus, it is able to infect two unrelated host plants, wheat and barberry. Its urediniospores infect wheat and cause disease epidemic, while its basidiospores parasitize barberry to fulfill the sexual reproduction. This complex life c…	Transcriptomics - 'In the present study, transcriptomes of P. striiformis f. sp. tritici during the initial infection of wheat and barberry leaves were qualitatively and quantitatively compared'.	mRNA profiling; multiple gene family analyses; effector screen	2	2	4.171	no	yes	yes	yes	-	-	CYR32
Zheng et al., 2013	2013	Nature Communications	Z. Kang; G. Zhang; J-R. Xu	PST	Genomics	Northwest A&F University; Beijing Genomics Institute Shenzhen; Purdue University	China; USA	State Key Laboratory of Crop Stress Biology for Arid Areas and College of Plant Protection, Northwest A&F University, China (ZK); State Key Laboratory of Agricultural Genomics, BGI-Shenzhen, China (GZ); Department of Botany and Plant Pathology, Purdue University, USA (J-RX)	High genome heterozygosity and endemic genetic recombination in the wheat stripe rust fungus	Stripe rust, caused by Puccinia striiformis f. sp. tritici (Pst), is one of the most destructive diseases of wheat. Here we report a 110-Mb draft sequence of Pst isolate CY32, obtained using a ‘fosmid-to-fosmid’ strategy, to better understand its race evolution and pathogenesis. The Pst genome is highly heterozygous and contains 25,288 protein-coding genes. Compared with non-obligate fungal patho…	Genomics - 'Here we report a 110-Mb draft sequence of Pst isolate CY32'.	genome comparison	136	15.1111	14.919	no	no	yes	yes	-	-	CYR32
Zheng et al., 2020	2020	Environmental Microbiology	Z. Kang; J. Liu	PST	Functional analyses	Northwest A&F University	China	State Key Laboratory of Crop Stress Biology for Arid Areas, College of Plant Protection, Northwest A&F University, China (ZK); State Key Laboratory of Crop Stress Biology for Arid Areas and College of Life Sciences, Northwest A&F University, China (JL)	A Cu-only superoxide dismutase from stripe rust fungi functions as a virulence factor deployed for counter defense against host-derived oxidative stress	Plants quickly accumulate reactive oxygen species (ROS) to resist against pathogen invasion, while pathogens strive to escape host immune surveillance by degrading ROS. However, the nature of the strategies that fungal pathogens adopt to counteract host-derived oxidative stress is manifold, and requires deep investigation. In this study, a superoxide dismutase (SOD) from Puccinia striiformis f. s…	Functional analyses - '(a superoxide dismutase (SOD) from Puccinia striiformis f. sp. tritici (Pst) PsSOD2 with a signal peptide (SP) and the glycophosphatidyl inositol (GPI) anchor, strongly induced during infection, was analysed for its biological characteristics and potential role in wheat-Pst interactions'.	superoxide dismutatse characterization	2	1	5.491	no	no	yes	no	-	-	CYR32
Zhu et al., 2018a	2018	Molecular Plant Pathology	J. Guo; Z. Kang	PST	Functional analyses	Northwest A&F University	China	State Key Laboratory of Crop Stress Biology for Arid Areas, College of Plant Protection, Northwest A&F University, China (JG; ZK)	The transcription factor PstSTE12 is required for virulence of Puccinia striiformis f. sp. Tritici	Puccinia striiformis f. sp. tritici (Pst) is an obligate biotrophic fungus that causes extensive damage in wheat. The pathogen is now known to be a heteroecious fungus with an intricate life cycle con- taining sexual and asexual stages. Orthologues of the STE12 tran- scription factor that regulate mating and filamentation in Saccharomyces cerevisiae, as well as virulence in other fungi, have been…	Functional analyses - 'In this study, we identi- fied a putative orthologue of STE12 from Pst in haustoria- enriched transcripts and designated it as PstSTE12'.	transcription factor characterization	7	1.75	5.663	no	no	no	no	-	-	CYR32
Zhu et al., 2018b	2018	Environmental Microbiology	Z. Kang; J. Guo	PST	Functional analyses	Northwest A&F University	China	State Key Laboratory of Crop Stress Biology for Arid Areas, College of Plant Protection, Northwest A&F University, China (ZK; JG)	A novel MADS-box transcription factor PstMCM1-1 is responsible for full virulence of Puccinia striiformis f. sp. tritici	In many eukaryotes, transcription factor MCM1 gene plays crucial roles in regulating mating processes and pathogenesis by interacting with other co-factors. However, little is known about the role of MCM1 in rust fungi. Here, we identified two MCM1 orthologs, PstMCM1-1 and PstMCM1-2, in the stripe rust pathogen Puccinia striiformis f. sp. tritici (Pst). Sequence analysis indicated that both PstMC…	Functional analyses - 'Here, we identified two MCM1 orthologs, PstMCM1-1 and PstMCM1-2, in the stripe rust pathogen Puccinia striiformis f. sp. tritici (Pst)'.	transcription factor characterization	4	1	5.491	no	no	no	no	-	-	CYR32

## Sheet: Dataset2
of Uredinia by Melampsora larici populina a Switch Between and	The rust by the basidiomycete Melampsora larici populina is the main poplar in . The status of rust fungus is a to gene of cell or tissue during host . At the , poplar leaf rust tissue such as , hyphae, and uredinia with sporogenous hyphae and urediniospore. was to areas to uredinia and subjacent zones in the host mesophyll for with . larici populina exon . Optimization of tissue preparation to o…
Melampsora larici populina Transcript During and of Poplar leaf with and	Melampsora larici populina is for poplar leaf rust and in poplar in . The poplar rust genome has been and, in to the with its , we a genome custom and transcript of . larici populina during the in poplar leaf. were during the of the rust fungus, resting and germinating urediniospore and in in the host. In , % of the transcript were tected during leaf as as in urediniospore, % were only in , sev e…
A of gene protein effector in Melampsora larici populina Poplar Leaf Rust	The rust fungus Melampsora larici popu lina is the most and pathogen of poplars. over have protein SSP from plant filamen tous pathogen and have their as effector in host pathogen . The of the . larici populina genome has the of ,184 SSP gene in this rust fungus. In the sent , the and of these SSP were to pinpoint the of puta tive effector that could be in the be tween the rust fungus and poplar.…
of Poplar leaf by the Rust Pathogen Melampsora larici populina PsSultr3;5, a Host Sulfate Transporter	Biotroph pathogen intimate with their host that are conditioned by the successful of effector in tissue and manipulation of host . The of pathogen effector and modulated host is a to the of . Here, we the transcriptome of of poplar leaf by the rust fungus Melampsora larici populina. the 841,301 for , 616,879 and 649 were to Populus trichocarpa and . larici populina genome , . From a methodologica…
Transcriptome of poplar rust telia and tightly and	Most rust fungus have a involving up to spore . The that duces melanized teliospores is of these and a fundamental for as and at that . the of telia for the rust , nothing is about the that are in this . In the , the transcriptome of telia by the poplar rust fungus Melampsora larici populina has been genome exon and . at the and gene or in telia osmotins/thaumatin protein TLPs and aquaporins that…
of in the poplar rust fungus Melampsora larici populina	Melampsora larici populina is a pathogen for rust on poplar tree, which to forest , in . The genome of the 98AG31 was a genome shotgun , a genome of megabases , gene, which protein gene poplar rust effector. In the , the genome of over the past the French territory, , were by massively parallel to in the poplar rust fungus. to the genome variations. of and missing between to the . More than 611,8…
Genome of and : the construction of a of the poplar rust fungus Melampsora larici populina	The poplar rust fungus Melampsora larici populina and in commercial poplar . After of for qualitative and breakdown of the gene, breeders on , perceived to be more . But can be challenged by an of in the pathogen. , it is of to the of . To this , our is to a for . larici populina in to trait to . , a of . larici populina was through selfing of the 98AG31 which genome is on larch plant, the host o…
Effector protein of the Rust Pathogen Melampsora larici populina Plant Cell	Rust fungus are pathogen that effector protein into tissue to plant and . The genome of the poplar leaf rust fungus Melampsora larici populina a catalog of protein, some of which have been effector. Unraveling how these protein in host cell is a to and plant. In this , we an toromics to , , and effector in Nicotiana benthamiana leaf cell to their and the plant protein they with. microscopy that e…
The Mlp124202 effector of Melampsora larici populina with membrane in Nicotiana and Arabidopsis	Melampsora larici populina Mlp is a fungus poplar leaf rust, a that poplar . other phytopathogen, Mlp protein, effector, into host tissue and cell to eventually divert host . Mlp124202 is a Mlp effector through an in secretome . It about % with the . lini AvrM effector. , the objectives of this were to if Mlp124202 could mitigate Arabidopsis or potentiate Pseudomonas and its in plant. Yeast Mlp12…
Rust effector host peptide to into chloroplast	effector protein host cell to host and . How effector membrane interfaces to reach these is a in effector . that effector mimicry to host cell for protein . We chloroplast protein CTP1, a effector from the poplar leaf rust fungus Melampsora larici populina that carries a peptide and in chloroplast and mitochondria. Here, we that the CTP1 peptide is and sufficient for in the stroma of chloroplast.…
The Rust Fungus Melampsora larici populina Expresses a and of protein gene During of Its Host plant, Larch and Poplar	for or host nization of plant are . As a perfect illustration, rust fungus require host plant to their cycles. Melampsora larici populina infects taxonomically plant, larch, on which is achieved, and poplar, on which , to in . We RNA to of . larici populina on larch: basidia, pycnia, and aecia, and we of on poplar and larch host, . protein was the only overrepresented category . larici populina g…
A rust effector plant DNA and	The basidiomycete Melampsora larici populina poplar rust by invading leaf tissue and secreting effector protein through as haustorium. The by which rust effector pathogen are . The Mlp124478, a effector of . larici populina. We the Arabidopsis thaliana and Nicotiana benthamiana to the of Mlp124478 in plant cell. We that Mlp124478 in the nucleus and nucleolus, its nucleolar is not to of the oomyce…
in Arabidopsis effector from the poplar rust fungus that to bacteria and oomycete pathogen	fungus of the Pucciniales rust which, alto gether, thousands of plant and a to crops. How rust effector— protein into tissue to host — to pathogen . Melampsora larici populina is a and rust pathogen of poplar, and its genome protein that could as effector. Here, , we tor protein and their activities and localizations in the leaf cell of Arabidopsis thaliana. Pseudomonas syringae and oomycete Hyal…
to the rust fungus Melampsora larici populina effector protein adopting cystine knot and NTF2 protein	Rust fungus are plant pathogen that an of effector protein with plant and . effector are , , and display with protein. How rust effector in host cell , and and have been scarcely to tackle this . In this , we recombinant protein of eleven effector of the leaf rust fungus Melampsora larici populina in Escherichia coli. We and solved the dimensional of protein, MLP124266 and MLP124017, NMR spectros…
A Poplar Rust Effector protein with protein Disulfide Isomerase and Plant	Melampsora larici populina Mlp, the of Populus leaf rust, an of effector into the host through the haustorium to and . The by which these effector . To address this , we a Arabidopsis a effector, Mlp124357. of the effector plant to pathogen. A GxxxG in Mlp124357 is for its at the vacuolar membrane of the plant cell, as of the glycine residue with alanines to the of Mlp124357 to the nucleus and cy…
Expert and of in rust fungus Pucciniales the of protein in	fungus of the Pucciniales are plant biotroph rust . They a with the of up to spore , of host and an . TF are of gene in eukaryote cell. In to during of the rust , we surveyed the of TF in genome with an emphasis on Pucciniales. We that their gene , rust genome have a of TF to other fungus. The portions of C2H2 and Zinc cluster of the most represented TF in fungus differences in their relationship…
A collection of transcriptome to of the poplar rust fungus Melampsora larici populina	Melampsora larici populina is an plant pathogen for the poplar rust . This fungus to the taxonomical Pucciniales and a and , it has the to host plant, larch and poplar, and to spore through the year. The . larici populina genome has been and in and , were at with and later on with covering most of its . Here, we published transcriptome for the poplar rust fungus, transposed them for the version o…
The Effector Mlp37347 Alters Plasmodesmata Fluxes and to Pathogen	Melampsora larici populina Mlp is a pathogen of poplar tree, the defoliating poplar leaf rust . have that Mlp possesses a of protein SSP, some of them being as effector. , how they is . This investigates the effector Mlp37347’ during . We a Arabidopsis Mlp37347 with the protein GFP. We that the effector at plasmodesmata . , the of the effector at plasmodesmata favors plasmodesmatal flux and callo…
Rust effector on Overlapping Plant	Rust fungus that the of plant , such as wheat and soy. Melampsora larici populina Mlp the poplar rust and at effector CE whose are . In this , we the transcriptome and to analyze the metabolome of Arabidopsis plant Mlp CE and of a to alterations to plant . We 2299 gene the . gene in , such as FRK1, PR1, RBOHD, and WRKY33, as as AUX/IAA gene were down . We fur that 680 metabolite were in at CE , w…
of a in the Fungus Melampsora larici populina	The of genome techniques has systematic for of , in nonmodel . host pathogen to the pressures that they entail. We on an which the poplar rust fungus Melampsora larici populina when it overcame a gene borne by its host, cultivated poplar. on and framing narrowly the of the , we the of . an of genome scan on of nucleotide , we a a suggestive of a in individuals excess of between and , , – statisti…
by the of rust fungus	Rust fungus are some of the most pathogen of plant. They are biotroph, which extract only from living plant tissue and cannot grow apart from their host. Their has slowed the of un derlying host and avoidance or of plant innate . We the genome of Melampsora larici populina, the of poplar leaf rust, and the 89 genome of Puccinia graminis . . tritici, the of wheat and barley stem rust. We then the …
of protein to and effector of Rust fungus	Rust fungus are pathogen that considerable on plant. Puccinia graminis . . tritici, the of wheat stem rust, and Melampsora larici populina, the poplar leaf rust pathogen, have impacts on wheat and poplar wood , . pathogen such as rust fungus molecule effector that as modulators of host cell and can or host . on effector from other plant pathogen can be for the of effector in the genome of rust fu…
Diversifying in the wheat stem rust fungus on pathogen gene and effector	Plant pathogen to plant and . example is the wheat stem rust fungus, Puccinia graminis . . tritici, which can in to host . other and oomycete plant pathogen, its genome gene that have been implicated in , effector protein that with host protein. to relied on the of , and cys protein protein as effector and an overwhelming of . Here, we implement an that uses the of as a of for effector , with and…
of a Tryptophan Monooxygenase Gene from Puccinia graminis . tritici in Auxin and Rust	The plant hormone acetic IAA is as a of plant and but its can plant microbe . Microorganisms, plant bacteria and fungus, are of IAA. The stem rust fungus Puccinia graminis . . tritici wheat plant to auxin in leaf tissue. A gene Pgt IaaM a tryptophan monooxygenase, which the auxin 3acetamide IAM, was in the . graminis . . tritici genome and to be in haustorium cell in plant tissue. of the gene in …
A for of Effector protein into Wheat	of effector from gens are being through and in . Agrobacterium has of effector in dicot plant, this is not in cereal leaf. Here, we that a nonpatho genic Pseudomonas fluorescens engineered to the T3SS of . syringae and the wheat pathogen Xanthomonas translucens can protein T3SS from . syringae AvrRpm1 and . campestris AvrBs2 Avr protein, respec tively, into wheat leaf cell. A calmodulin adenyl at…
of of the wheat stem rust pathogen Puccinia graminis . . tritici in effector gene	The wheat stem rust fungus Puccinia graminis . . tritici Pgt is of the most pathogen of wheat. In this , a genome was built for a founder Pgt of pathotype . in 1954 by DNA . A of the genome of the Pgt CDL 700 p7a and were in a genome for Pgt . of in this genome is not in the p7a . This is not to as it is in other Pgt rust of . The genome was to a pan genome on Pgt . transcriptome from urediniospo…
of mising host gene preferentially transcribed in haustorium of Puccinia	The cereal rust fungus are pathogen that grain . the and transcript for Puccinia that attack wheat have been , the of repertories of gene from Puccinia to be to the of these . Host gene has a to examine the of rust fungus gene while host plant. In this , was to gene from Puccinia with transcript in haustorium for their to with of the rust fungus. 1200 haustorium gene from Puccinia graminis . . tr…
and modes of between wheat and Puccinia graminis . . tritici by the gene and genome	opposing constraints exert pressure on plant pathogen: to diversify in to evade plant , and the other to retain for a with the plant host. To how the arsenals of gene with the same wheat , we a of of Puccinia graminis . . tritici Pgt. The of in the effector gene were with the of and of gene networks GCN for each . Comprative of interisolate in effector gene and . Gene of the and parts of the GCNs…
in the AvrSr35 gene determines Sr35 against wheat stem rust Ug99	Puccinia graminis . . tritici Pgt wheat stem rust, a . The Sr35 gene against this pathogen’ most , Ug99. We of chemically mutagenized and natural Pgt to a gene AvrSr35 that is for Sr35 . The AvrSr35 gene a protein of with Sr35 and triggering the . We that the of Pgt on Sr35 is with the nonfunctionalization of the AvrSr35 gene by the of a element. The of AvrSr35 a for Pgt , of host , and of the of…
of AvrSr50 by in stem rust to for Sr50 in wheat	gene the wheat from stem rust by Puccinia graminis . . tritici Pgt but are owing to of of the pathogen. To in Pgt, we the protein ligand AvrSr50 recognized by the Sr50 protein. A spontaneous of Pgt to Sr50 contained a . mega–base of . A protein from this triggers Sr50 in and with the Sr50 protein. of AvrSr50 have arisen through DNA and , and our that in to , can a in the of in Pgt.
of the Ug99 of the wheat stem rust pathogen through	Parasexuality to and of monokaryotic fungus. , are not in fungus nucleus. of the wheat stem rust pathogen, Puccinia graminis . . tritici Pgt, such as Ug99, are a to security. Here, we supporting that Ug99 arose by and between dikaryons. resolved genome and DNA ximity that Ug99 nucleus with a of Pgt, with no or chromosome reassort ment. These that between dikaryotes can and the of lineages in .
Transcriptome elicitor/suppressor of Puccinia graminis . . tritici that barley rpg4 stem rust	Stem rust is an economically of wheat and barley. , to into the of these have primarily on wheat because of its in human sustenance. This is the utilizing a transcriptome to Puccinia graminis . . tritici Pgt effector/ that elicit or barley stem rust gene. Here we on Pgt elicitor that with the rpg4 , the only of Pgt TTKSK in barley. Pgt on were genotyped Restriction DNA Genotyping by RAD GBS, that…
A effector from Puccinia graminis RNA and plant	plant pathogen, rust fungus, hundreds of effector into plant cell to host and on their host plant by manipulating physiological or , but the actual has been for very few of these protein. Here, we that the PgtSR1 effector protein, by gene PgtSR1 a and PgtSR1 , from the wheat stem rust pathogen Puccinia graminis . . tritici Pgt, press RNA in plant and impede plant by altering the abundance of RNA …
of Puccinia graminis . . tritici and of of	Wheat stem rust by the fungus Puccinia graminis . . tritici Pgt, is regaining minence to the of and in , and Asia. The and of wheat cultivars with stem rust gene stacked will . , gene can each other or fail in backgrounds. , the of each gene must be after incorporation into an gene stack. This is difficult when pathogen to epistasis from of Avr effector. of Avr effector can circumvent this , but …
of Cell by Wheat Stem Rust protein Sr35 and Its Effector AvrSr35	Nucleotide leucine receptor NLRs are the most of receptor in plant and can a cell upon sensing pathogen. We the wheat NLR Sr35, which a coiled coil CC NLR that fers to the wheat stem rust Ug99. Here, we Sr35 signaling after Agrobacterium in Nicotiana benthamiana. Ex pression of Sr35 in . benthamiana leaf a mild cell , which is in the mu tant Sr35 . The tagging of Sr35 with protein GFP blocked the…
The stem rust fungus Puccinia graminis . . tritici centromeric RNA during that are with genome DNA	of TE is for genome stability. plant RNA sRNA to direct DNA to TE RNA DNA ; RdDM. of epigenetic in the kingdom have . We sRNA and to into epigenetics in the fungus Puccinia graminis . . tritici Pgt, which the stem rust on wheat. We Hi to define the Pgt centromere and that they are ~250 that are in between and, in plant, are for young TE. DNA cytosine is at centromere but with genome of young TE i…
accelerated of a stem rust gene–wheat gene	Stem rust by the fungus Puccinia graminis . . trit ici Pgt is a of the staple wheat. this was controlled in the lat ter half of the twentieth century, of Pgt, such as Ug99, have evolved1,. These have notable and their continued wheat . for the most cost of wheat rust diseases3. A of rust gene have been in wheat and most encode receptor of the nucleotide leucine NLR class4, which recognize pathoge…
Highlights Variable Genome of Wheat rust and of the	of the Puccinia genus, Puccinia triticina , . striiformis .. tritici Pst, and . graminis .. tritici Pgt, the most and most of wheat. While in and , each is uniquely and . The genome of and Pst were and to that of Pgt to and distinguishing gene , to gene wheat rust pathogen, other rust fungus, and basidiomycetes, and to gene of significance for . had the genome of the , at 135 with to and encompas…
effector from Wheat Rust fungus Plant	fungus that cereal rust genus Puccinia are pathogen of wheat globally. Upon , the fungus a of effector protein. a repository of effector has been bioinformatic pipelines, the of effector has on these protein. In this , we mined the transcriptome of Puccinia graminis and striiformis to look for effector that host . Twenty <300 acids, protein, with no were for the Nicotiana benthamiana, in which ea…
to the Genome of Puccinia striiformis . . tritici, the of Wheat Rust	The wheat rust fungus Puccinia striiformis . . tritici, PST is for in wheat . In spite of its , the PST is not . Fortunately NGS has radically speed and efficiency with a great in costs to traditional . We to the of the PST PST . We 80 million paired end .50x that were into 64. , which an of at 88% of the PST gene and are through GenBank. micro synteny with the Puccinia graminis . . tritici genom…
Genome of the wheat rust pathogen Puccinia striiformis . . tritici and protein as effector	Wheat rust by Puccinia striiformis . . tritici PST is of the most of wheat . To design that maximize the for it is to the of PST . In , the of the , and of effector protein that are by host receptor can guide and . , to , our of the effector of cereal rust pathogen is . We genome of PST from the US and to effector and relate them to their . , we assessed between all , with heterokaryotic being ov…
genome and endemic in the wheat rust fungus	rust, by Puccinia striiformis . . tritici Pst, is of the most of wheat. Here we a 110 of Pst CY32, a ‘fosmid to fosmid’ , to its and . The Pst genome is and ,288 protein gene. with pathogen, Pst has a more gene composition and more gene protein. from continents. % of are in the , and half of them are . in Pst that has an in the of regional . Our the effectiveness of the ‘fosmid to fosmid’ for gen…
for Wheat Rust by Transcriptome	rust by the fungus Puccinia striiformis .. tritici Pst is a constraint to wheat . The events that underlie Pst are unknown. all rust, Pst a host cell the haustorium to obtain from wheat, and to effector protein. We Pst haustorium and platforms to assemble the transcriptome as as the transcriptome of spore. 12,282 transcript were from and as for digital gene to compare the uredinospores and hausto…
of protein kinase PsSRPKL, a in the wheat rust fungus	As in other eukaryote, protein kinase are erally and tory in plant fungus. have been to be for in plant pathogen, but is about their in the of cereal rust fungus, pathogen in agriculture . Here, we on an in gene PsSRPKL from the wheat rust fungus Puccinia striiformis . . tritici Pst, of the most cereal rust fungus. PsSRPKL to a of that are to cereal rust fungus. It a of intraspecies in the kinase…
The between wheat and rust temporally waves of gene	how plant and pathogen gene during the is to uncovering the that ion. advances in have opportunities to decode the complexity of such . In this , we an RNA to the of the wheat rust pathogen Puccinia striiformis . . tritici PST and its host during . We a course for a and a wheat host with PST. This i the gene for PST and its wheat host, the gene for PST, evaluated the utility of grammes for quanti…
in Nicotiana benthamiana a Effector of the Wheat Rust Pathogen that with cessing	Rust pathogen of wheat Triticum . yields . The the of these pathogen , to the of research tools. Notably, the inability to perform of protein as effector . We a for the forward of rust effector in the plant Nicotiana benthamiana. This involves effector in and performing cell and protein protein in to into the of effector. In this , we this to and sixteen effector from the wheat rust pathogen Pucc…
of a PsRan gene from Puccinia striiformis . . tritici in and anti cell	PsRan, an of GTP protein, has been to a of in eukaryote. , is about PsRan in fungus. In this , we the and of a PsRan gene PsRan from Puccinia striiformis . . tritici Pst, an pathogen wheat . The PsRan protein all of PsRan GTPases and more than % with PsRan protein from other , that PsRan protein are in . PsRan a of and is to the nucleus. qRT that transcript of PsRan was in during Pst . of PsRan d…
Ras gene from Puccinia striiformis in rust and cell	Ras gene have been to a of in eukaryote. , is about their in fungus, especially plant fungus. Here, we the and of Ras gene from Puccinia striiformis . . tritici Pst, an pathogen in wheat . Pst Ras gene, PsRas1 and PsRas2, which share . % at the protein and fall into clades. Both PsRas1 and PsRas2 have protein Pst , but transcript during Pst . of PsRas1 or PsRas2 that PsRas2 but not PsRas1 to rust…
An extracellular Zn only from Puccinia striiformis to	of oxygen ROS can plant and pathogen. , it is for pathogen to scavenge ROS to a . , the tecting pathogen from . In this , a SOD gene, PsSOD1, was from a wheat Puccinia striiformis . . tritici Pst cDNA . transcript of PsSOD1 were in the . and that PsSOD1 a Zn only SOD. The peptide was in an invertase mutated yeast . , immunoblot of protein in Pst wheat leaf and that PsSOD1 is a protein that a dime…
A Puccinia striiformis protein with Wheat NPR1 and of gene in to pathogen	In Arabidopsis, NPR1 is a coregulator of systemic . Upon pathogen challenge, NPR1 from the cytoplasm to the nucleus, in which it with TGA bZIP to the of PR gene. In a of a yeast from wheat leaf with Puccinia striiformis . . tritici, we a rust protein that with wheat NPR1 and it PNPi for Puccinia NPR1 interactor. PNPi with the NPR1/NIM1 of NPR1 its DPBB_1 . as says, we the between PNPi and wheat N…
A invertase is for sugar absorption of an pathogen during	An invertase in plant tissue has been in plant– pathogen . , the of this invertase plant and/or pathogen is under debate. In , the of pathogen invertases in the is . We and a gene with homology to invertases from Puccinia striiformis . . tritici Pst. Transcript of PsINV were by reverse in both and Pst–wheat . of the gene duct was by , and its in Pst was by host gene . Pst abundantly invertase dur…
A Puccinia striiformis . . tritici protein activates plant at the cell	pathogen effector protein to host , mediate uptake and parasitism. , on host, effector can be as self by host receptor and . Nevertheless, the of effector unknown. Here, we that a cys protein protein PstSCR1 from the wheat rust pathogen Puccinia striiformis . . tritici Pst activates in the solanaceous plant Nicotiana benthamiana. PstSCR1 homologs were to be in Pst, and in its closest relatives, P…
Basidiomycete PsCaMKL1 a CaMK protein kinase is for of Puccinia striiformis . . Tritici	Calcium/calmodulin kinase CaMKs are Ser/Thr protein kinase that respond to in free Ca2+ and in eukaryote. In fungus, CAMKs are generally into CAMK1, CAMKL, RAD53, and CAMK . these, CAMKL constitutes the . In some plant pathogen of the CaMKL have been to be for . , is about their in rust fungus. In this , we a gene, PsCaMKL1, from Puccinia striiformis . . tritici Pst. PsCaMKL1 to a of that is to b…
Puccinia striiformis . . tritici microRNA RNA Pst milR1, an of Pst, wheat to Pst by the wheat gene	RNA sRNA, an of , to impairing host . , is about sRNA in Puccinia striiformis . . tritici Pst, of the most pathogen of wheat Triticum aestivum L.. Here, we a microRNA RNA milRNA from Pst termed microRNA RNA Pst milR1, which wheat during wheat–Pst . We Pst milR1 as a milRNA in Pst. and transformation that Pst milR1 takes in kingdom RNA events by the wheat PR2 gene. of the Pst milR1 in wheat to the…
A Near Genome of the Wheat Rust Fungus Puccinia striiformis . . tritici Interhaplotype	A is how has shaped the of fungus. To answer this, sources that comparisons are . Short genome assem blies for fungus are fragmented and informa to the and of these genome. Here, we a diploid of the wheat rust fungus Puccinia striiformis . . tritici on the FALCON Unzip assembler. Transcriptome were to infer gene and viru gene in plant referred to as effector. This represents the most Puccinia str…
A citrate synthase isoform and of the rust fungus	The of a rust fungus is on the endogenous lipids stored in the urediniospore. After it establishes a with the host, sugars absorbed from the host cell by haustorium become the . The tricarboxylic TCA is to oxidize these . , few have the of citrate synthase , a limiting enzyme of the TCA , during the of rust fungus. In this , a gene from Puccinia striiformis . . tritici Pst, PsCS1, was and . trans…
Host gene of an PsCPK1 in Puccinia striiformis . . tritici of wheat to rust	Rust fungus are plant pathogen and a on wheat . To this of in , we wheat plant short RNA siRNAs vital gene of Puccinia striiformis . . tritici Pst. protein kinase A PKA has been ved to in the of phytopathogenic fungus. PsCPK1, a PKA catalytic gene from Pst, is at the of Pst. The instantaneous of PsCPK1 by barley mosaic virus BSMV host gene in a in the length of hyphae and . These that PsCPK1 is a…
Effector Pst_8713 the Plant and to of Puccinia striiformis . . tritici	Puccinia striiformis . . tritici Pst, the of rust, is an pathogen for wheat . Pst and other rust fungus are acknowledged to effector protein to the host, but is about the effector’ . Here, we a effector Pst_8713 isolated on the genome of CY32 and the of Pst_8713 is during the . The Pst_8713 gene a of . It has a peptide and its duct was in the host cytoplasm and nucleus. infiltrations in Nicotiana…
The PstSTE12 is for of Puccinia striiformis . . Tritici	Puccinia striiformis . . tritici Pst is an fungus that in wheat. The pathogen is to be a fungus with an taining and . Orthologues of the PstSTE12 tran scription that and filamentation in Saccharomyces cerevisiae, as as in other fungus, have been . Because reliable transformation and gene disruption are lacking for Pst, about the of its PstSTE12 orthologue is . In this , we identi fied a orthologu…
A MADS box PstMCM1 is for of Puccinia striiformis . . tritici	In eukaryote, PstMCM1 gene crucial in and by with other . , is about the of PstMCM1 in rust fungus. Here, we PstMCM1 orthologs, PstMCM1 and PstMCM1 , in the rust pathogen Puccinia striiformis . . tritici Pst. that both PstMCM1 and PstMCM1 MADS and that PstMCM1 to a of SRF protein that are to rust fungus. Yeast that PstMCM1 with PstSTE12 and PstbE1. PstMCM1 was to be during in wheat and during pyc…
Rust Effector PstGSRE1 Disrupts of ROS TaLOL2 to Defeat ROS in Wheat	Puccinia striiformis . . tritici Pst, a plant pathogen, effector to host . the by which Pst effector wheat is of great for the of for of rust. In this , we a glycine serine effector gene, PstGSRE1, which is dur . of PstGSRE1 in wheat of Pst and H2O2 in wheat. PstGSRE1 was to the ox ygen ROS TaLOL2, a of wheat . PstGSRE1 disrupted of TaLOL2 and ROS cell by TaLOL2, commising host . This a unrecogni…
PsRPs26, a 40S Ribosomal protein , Regulates the and of Puccinia striiformis . . Tritici	Eukaryotic ribosomes are for liferation, , and cell . RPs26 is a ribosomal protein in the and . is about the of PsRPs26 in fungus. In this , we isolated the RPs26 gene, PsRPs26, from Puccinia striiformis . . tritici Pst. PsRPs26 a eukaryotic Y62–K70 and is more than % identical with its ortholog gene in other fungus. PsRPs26 was to be in both the nucleus and cytoplasm. of PsRPs26 when wheat seedl…
An effector protein of the wheat rust fungus chloroplast and chloroplast	chloroplast are for photosynthesis and for plant against pathogen. Here we a haustorium protein Pst_12806 from the wheat rust fungus, Puccinia striiformis . . tritici Pst, that is translocated into chloroplast and affects chloroplast . of Pst_12806 s BAX cell in tobacco plant and Pseudomonas in wheat. It plant by reducing callose and the of gene. Pst_12806 is upregulated during , and its by host …
of Puccinia striiformis . . tritici gene	The rust pathogen, Puccinia striiformis . . tritici Pst, threats wheat . to Pst is by pathogen , but the of are not clearly . To the of in Pst , in were from a ethyl methanesulfonate EMS and phenotyped for . The genitor was , and for establishing a genome. In the , the were and to the to the and for Avr gene. The of the were to the genome to . After selecting EMS preferred , 264,630 and 118,913 n…
Histories Genome in the Rust Fungus Puccinia striiformis Rust in Wheat	rust of wheat, by the fungus Puccinia striiformis .. tritici, is a to wheat with an yearly of US $ billion. The advances in and tailored algorithms us to disentangle the genome of Pst. This us with at a . Exploiting this , we perform of . striiformis .. tritici with contrasting histories. We compare of the old PstS0, which has been for over , and a Warrior PstS7 from a incursion into in from a in…
A genome of wheat rust pathogen Puccinia striiformis . . tritici, PST from the USA	More and agive of Puccinia striiformis . . tritici Pst, the pathogen wheat rust, have been spreading around the grain . A of the genome and of these Pst will be to to ameliorate these . In this , we an genome of a from the USA as PST . We implemented a phasing the dip loid assembler, Falcon Unzip and from PacBio to the genome of this . The of these in an PST with only 151 85. , of . , and a compl…
An effector of Puccinia striiformis . . tritici chloroplast with a and robust	pathogen effector molecule into host plant cell to host to nize plant. Ongoing are being to and effector protein in plant pathogen. Nevertheless, the and bio chemical of effector, such as their traf ficking from the pathogen to the host, have to be . In this , we that an effector can , matured PstCTE1 of Puccinia striiformis . . tritici, to chloroplast when in . It has no that can be by accepted …
Rust effector PNPi with wheat TaPR1a attenuates plant	NPR1 is a of systemic SAR in plant . In our , we a effector PNPi from Puccinia striiformis . . tritici Pst that can in leaf by the wheat NPR1 protein. In this , we and a protein between PNPi and wheat TaPR1a in the space. TaPR1a overexpressing wheat to both Pst and Puccinia triticina . We further that exogenous of PNPi RNA in wheat the of to Magnaporthe oryzae P131 in the adjacent to Pseudomonas …
Hexose transporter PsHXT1 sugar uptake is for of wheat rust
A polysaccharide deacetylase from Puccinia striiformis . . tritici is an gene that plant	The cell wall of ﬁlamentous fungus, comprised of chitin, polysaccharide and glycoprotein, maintains the of hyphae and them from by host plant. Here, we that polysaccharide deacetylase of Puccinia striiformis . . tritici Pst, Pst_13661, Bax cell in plant and Pst_13661 is during of the between wheat and Pst. Importantly, the wheat the RNA of Pst_13661 to Pst epidemic CYR31, CYR32 and CYR33 by ing a…
A rust effector Pst18363 and TaNUDX23 that rust	Wheat rust, by Puccinia striiformis . . tritici Pst, a tremendous to the of wheat . The of Pst effector that wheat are . In this , we an effector Pst18363 from Pst that plant cell in Nicotiana benthamiana and in wheat. down Pst18363 by virus host gene the of rust pustule, that Pst18363 as an in Pst. Pst18363 was to with wheat Nudix hydrolase TaNUDX23. In wheat, of TaNUDX23 by virus gene oxygen RO…
A Cu only from rust fungus as a deployed for counter against	plant quickly oxygen ROS to resist against pathogen , while pathogen strive to escape host by degrading ROS. , the nature of the that pathogen to counteract is manifold, and . In this , a SOD from Puccinia striiformis . . tritici Pst PsSOD2 with a peptide and the glycophosphatidyl inositol GPI anchor, during , was for its characteristics and in wheat Pst . The that PsSOD2 a Cu only SOD and respon…
genome and genome of Puccinia striiformis . . tritici prevalent in India	rust of wheat, by Puccinia striiformis . . tritici, Pst is of the most serious of wheat . In India, rust have been constantly in the Plains Zone to the failure of some of the most grown in the . With the of studying the of in this , we of prevalent Pst Pst46S119, Pst78S84 and Pst110S119. We 58.62, 58.33 and 55.78 of Pst110S119, Pst46S119 and Pst78S84 genome, . were to be . the of Pst110S119 and P…
secretomics WAxR effector in rust fungus that cell in plant	of effector with has always a challenge in . The introduction of the era in has to the of effector with such as RxLR and dEER . , in the case of pathogen, with effector have been discovered . In the , we have secretome for plant pathogen of nutrition with the of dissecting the their secretome and . We that rust fungus possess the lowest Cell wall degrading enzyme CWDEs consortium than other patho…
In secretome of Puccinia striiformis . . tritici in wheat effector	The of wheat rust , by Puccinia striiformis . . tritici Pst, has to the of agive Pst in the last couple of . In an era of escalating human and climate change, it is vital to the of Pst in to to combat wheat . The focuses on the of protein SSP and effector protein CSEP that are by the pathogen to and . We transcriptome of Pst from wheat fields in Anatolia. We both and seedlings with Pst and hausto…
Regramming in the Wheat Rust Fungus During the of Wheat and Barberry	Puccinia striiformis . . tritici is the of wheat rust that all over the . As a rust fungus, it is to host plant, wheat and barberry. Its urediniospore wheat and epidemic, while its basidiospores parasitize barberry to fulfill the . This interesting questions on the of the of the host. In the , transcriptome of . striiformis . . tritici during the of wheat and barberry leaf were qualitatively and …
Rust : an open for simultaneous of host and pathogen gene with expVIP	is being increasingly to into the between plant and their pathogen. For the wheat rust pathogen Puccinia striiformis . . tritici, Pst RNA has ved , overcoming the barriers with its nature. This includes the application of to Pst and wheat gene over and the Pst composition through the of a “ ”. As a dual , the technique gene from the host, giving into host . , this has created a wealth of for inte…
effector of Puccinia striiformis . . tritici the Were Screened by of Wheat	Puccinia striiformis . . tritici Pst is an pathogen of wheat Triticum aestivum L. rust, and the effector protein by haustorium is a very component in the . the effector protein by Pst haustorium have been to be , few have been . Our that chitin and flg22 could be as elicitor of the in wheat leaf and that TaPr could be as a marker gene to detect the . In , the experimental were in wheat . A and ef…
A catalase to Puccinia striiformis to	plant can oxygen ROS to counteract pathogen , and pathogen have ROS to and . Catalases CATs have been to pivotal in detoxifying H2O2 by anion catalyzed by dismutases SODs. , few have H2O2 removing during rust fungus of wheat. In this , we a CAT gene PsCAT1 from Puccinia striiformis . . tritici Pst, which a monofunctional heme catalase. PsCAT1 a of tolerance to pH and temperature, and homopolymers…
A kiwellin protein rust effector protein to chloroplast and cell in plant	The effector protein by plant pathogen are of the of the . being , most of the effector protein unexplored to the of and huge in their . In the , secretome was in sixteen plant pathogen to the in the effector protein CSEP homology and ab initio . , a variable of plant kiwellin protein protein were in all the rust pathogen. of them are as effector protein. For instance, 26 out of Kiwellin protein …
Pathogenomic of Puccinia striiformis . . tritici a between and	Wheat rust, by the pathogen Puccinia striiformis . . tritici Pst, in all wheat and a constant to . In , Pst in in the Cape and has frequent with further corded to . , we undertook of Pst that the Pst in recorded between and 2005. This a of gene with of effector protein and of the stepwise in of these Pst . , we carried out with 54 Pst wheat between and 2017 and 58 Pst iso lates from , Pakistan, t…
A Chromosome of an Puccinia striiformis . . tritici of the PstS1
